# Supplementary material for: Diversity of Human Enterovirus Co-Circulations in Five Kindergartens in Bangkok between July 2019 and January 2020
Source: Viruses. 2023 Jun 20;15(6):1397. doi: 10.3390/v15061397 (PMC10301176; doi:10.3390/v15061397)
Supplement: Supplementary file 1 [file viruses-15-01397-s001.zip]

Archive with 7 entries (7 files):
- Supplementary_Data_S1_PaticipantDemo_Labs.xlsx
- Supplementary_Data_S2_ Metadata_5UTR&Genome.xlsx
- Supplementary_Data_S3_5UTR_SNP_EVBs.xlsx
- Supplementary_Data_S4_5UTR_SNP_EVA71.xlsx
- Supplementary_Data_S5_5UTR_SNP_CVAs.xlsx
- Supplementary_Data_S6_WGS_statistics.xlsx
- Supplementary_Figure_S1_WGS_No7n85.pdf
