# Supplementary material for: Diversity of Human Enterovirus Co-Circulations in Five Kindergartens in Bangkok between July 2019 and January 2020
Source: Viruses. 2023 Jun 20;15(6):1397. doi: 10.3390/v15061397 (PMC10301176; doi:10.3390/v15061397)
Supplement: Supplementary file 1 [file viruses-15-01397-s001.zip › Supplementary_Data_S1_PaticipantDemo_Labs.xlsx]

## Sheet: Raw data
	Clinical data																	Sample collection data			Real-time RT-PCR and sanger sequencing analysis					Virus isolations
school	Event	Level	ID	state of infection	Date of Birth	Date of Visit 1	Age (Year)	Gender	Onset date	Cured date	Days of illness	Rash	Blister	Fatigue	Fever	Sore throat	Diagnostis	Sample type	Visit	Date of collection	PCR (cq)	5'-UTR	Species	Serotype	Cluster	Culture
1	1	K2/1	2	Index case	2015-01-04	2019-07-29	4	Female	43670	43675	5	No	Yes	Yes	Yes	Yes	Herpangina	Swab	1	2019-07-29	Neg	N/A	N/A	N/A	N/A	N/A
																		Swab	3	2019-08-09	Neg	N/A	N/A	N/A	N/A	N/A
																		Swab	4	2019-08-15	Neg	N/A	N/A	N/A	N/A	N/A
																		Stool	4	2019-08-15	22.53	MZ004667.1	A	CA4	CVA4	Neg
																		Swab	5	2019-08-22	Neg	N/A	N/A	N/A	N/A	N/A
																		Stool	5	2019-08-22	Neg	N/A	N/A	N/A	N/A	N/A
	2	K2/2	3	Index case	26-May-2014	27-Jul-2019	5	Male	43672	43676	4	No	Yes	Yes	Yes	Yes	Herpangina	Swab	1	2019-07-27	19.91	MZ004687.1	A	EV-A71	EV-A71 Sub. B5	Pos
																		Swab	3	2019-08-08	32.97	N/A	N/A	N/A	N/A	Neg
																		Swab	4	2019-08-15	35.17	N/A	N/A	N/A	N/A	Neg
																		Stool	4	2019-08-15	32.01	N/A	N/A	N/A	N/A	Neg
																		Swab	5	2019-08-22	Neg	N/A	N/A	N/A	N/A	N/A
																		Stool	5	2019-08-22	Neg	N/A	N/A	N/A	N/A	N/A
			26	Case contact	2014-10-14	2019-07-30	4	Male	N/A	N/A	0	No	No	No	No	No	Asymtomatic	Swab	1	2019-07-30	34.26	MZ004668.1	A	CA4	CVA4	Neg
	3	K1/5	5	Index case	2015-07-22	2019-08-10	4	Male	43682	43689	7	Yes	Yes	Yes	No	No	HFMD	Swab	1	2019-08-10	25.8	MZ004688.1	A	EV-A71	EV-A71 Sub. C4	Pos
																		Blister (S2)	1	2019-08-10	Neg	N/A	N/A	N/A	N/A	N/A
																		Blister (S3)	1	2019-08-10	Neg	N/A	N/A	N/A	N/A	N/A
																		Stool	2	2019-08-05	23.54	N/A	N/A	N/A	N/A	Neg
			43	Case contact	2015-09-29	2019-08-09	3	Male	N/A	N/A	0	No	No	No	No	No	Asymtomatic	Swab	1	2019-08-09	24.7	MZ004669.1	A	CA4	CVA4/16	Neg
			47	Case contact	2016-02-21	2019-08-09	3	Female	N/A	N/A	0	No	No	No	No	No	Asymtomatic	Swab	1	2019-08-09	30.16	MZ004690.1	A	EV-A71	EV-A71 Sub. C4	Neg
	4	K1/5	6	Index case	2016-01-08	2019-08-20	3	Male	43694	43700	6	Yes	Yes	Yes	Yes	Yes	HFMD	Swab	1	2019-08-20	25.5	MZ004662.1	A	CA10	CVA10	Neg
																		Blister (S2)	1	2019-08-20	Neg	N/A	N/A	N/A	N/A	N/A
																		Stool	4	2019-09-13	Neg	N/A	N/A	N/A	N/A	N/A
																		Swab	5	2019-09-20	Neg	N/A	N/A	N/A	N/A	N/A
			54	Case contact	2015-12-03	2019-08-21	3	Male	N/A	N/A	0	No	No	No	No	No	Asymtomatic	Swab	1	2019-08-21	30.08	MZ004691.1	A	EV-A71	EV-A71 Sub. C4	Neg
	5	K1/2	7	Index case	2016-03-28	2019-08-22	3	Female	43695	43701	6	Yes	Yes	Yes	Yes	No	HFMD	Swab	1	2019-08-22	28.7	MZ004689.1	A	EV-A71	EV-A71 Sub. B5	Pos
																		Blister (S2)	1	2019-08-22	Neg	N/A	N/A	N/A	N/A	N/A
																		Stool	2	2019-08-29	24.48	N/A	N/A	N/A	N/A	Neg
																		Swab	3	2019-09-05	Neg	N/A	N/A	N/A	N/A	N/A
																		Swab	4	2019-09-13	29.73	OQ304503	B	E30	EchoE30	Pos
																		Stool	4	2019-09-13	Neg	N/A	N/A	N/A	N/A	N/A
			63	Case contact	2015-07-10	2019-08-22	4	Female	N/A	N/A	0	No	No	No	No	No	Asymtomatic	Swab	1	2019-08-22	32.13	MZ004670.1	A	CA4	CVA4/16	Neg
			64	Case contact	2015-09-06	2019-08-22	3	Female	N/A	N/A	0	No	No	No	No	No	Asymtomatic	Swab	1	2019-08-22	38.69	MZ004671.1	A	CA4	CVA4/16	Neg
	6	K1/5	9	Index case	2015-12-30	2019-08-28	3	Female	43702	43709	7	No	No	Yes	Yes	No	Herpangina	Stool	2	2019-09-06	22.04	MZ004679.1	B	E30	EchoE30	Neg
																		Stool	3	2019-09-12	34.77	N/A	N/A	N/A	N/A	Neg
																		Stool	5	2019-09-25	Neg	N/A	N/A	N/A	N/A	N/A
			81	Case contact	2015-07-17	2019-08-29	4	Male	N/A	N/A	0	No	No	No	No	No	Asymtomatic	Swab	1	2019-08-29	35.03	MZ004672.1	A	CA4	CVA4/16	Neg
			84	Case contact	2015-07-09	2019-08-29	4	Female	N/A	N/A	0	No	No	No	No	No	Asymtomatic	Swab	1	2019-08-29	31.17	MZ004680.1	B	E30	EchoE30	Neg
			85	Case contact	2015-08-01	2019-08-29	4	Female	N/A	N/A	0	No	No	No	No	No	Asymtomatic	Swab	1	2019-08-29	24.75	MZ004681.1	B	E30	EchoE30	Pos
2	7	K1	4	Index case	2015-10-03	2019-07-31	3	Female	43674	43678	4	No	Yes	Yes	Yes	Yes	Herpangina	Swab	1	2019-07-31	28.16	N/A	N/A	N/A	N/A	Neg
																		Swab	2	2019-08-08	29.4	MZ004665.1	A	CA4	CVA4	Neg
																		Swab	3	2019-08-15	Neg	N/A	N/A	N/A	N/A	N/A
																		Stool	3	2019-08-15	35.73	OQ304502	A	CA4	CVA4	Neg
																		Swab	4	2019-08-22	34.5	N/A	N/A	N/A	N/A	Neg
																		Stool	4	2019-08-22	38.49	N/A	N/A	N/A	N/A	N/A
																		Stool	5	2019-08-29	35.57	N/A	N/A	N/A	N/A	N/A
			37	Case contact	2015-09-28	2019-07-30	3	Female	N/A	N/A	0	No	No	No	No	No	Asymtomatic	Swab	1	2019-07-30	30.54	MZ004666.1	A	CA4	CVA4	Neg
3	8	K1/2	8	Index case	2014-12-12	2019-08-24	4	Female	43696	43702	6	Yes	Yes	Yes	Yes	No	HFMD	Swab	1	2019-08-24	Neg	N/A	N/A	N/A	N/A	N/A
																		Blister (S2)	1	2019-08-24	Neg	N/A	N/A	N/A	N/A	N/A
																		Swab	2	2019-08-29	Neg	N/A	N/A	N/A	N/A	N/A
																		Swab	3	2019-09-04	24.79	MZ004661.1	B	CA9	CVA9	Pos
	9	K1/2	11	Index case	2014-06-02	2019-09-06	5	Male	43711	43717	6	No	No	Yes	Yes	No	Herpangina	Swab	1	2019-09-06	Neg	N/A	N/A	N/A	N/A	N/A
																		Blister (S3)	1	2019-09-06	Neg	N/A	N/A	N/A	N/A	N/A
																		Stool	2	2019-09-12	Neg	N/A	N/A	N/A	N/A	N/A
																		Stool	3	2019-09-20	Neg	N/A	N/A	N/A	N/A	N/A
																		Stool	4	2019-09-28	32.15	MZ004663.1	A	CA4	CVA4	Neg
	10	K2/3	19	Index case	2013-10-30	2020-01-15	6	Female	43839	43845	6	Yes	Yes	Yes	Yes	Yes	HFMD	Blister (S2)	1	2020-01-15	Neg	N/A	N/A	N/A	N/A	N/A
																		Blister (S3)	1	2020-01-15	26.02	N/A	N/A	N/A	N/A	Neg
																		Stool	2	2020-01-21	36.21	MZ004682.1	A	N/A	EV-A71 Sub. C1-like	Neg
																		Swab	3	2020-01-20	Neg	N/A	N/A	N/A	N/A	N/A
																		Swab	4	2020-02-06	Neg	N/A	N/A	N/A	N/A	N/A
			20	Index case	2014-04-09	2020-01-17	5	Female	43841	43847	6	No	Yes	Yes	Yes	Yes	Herpangina	Swab	2	2020-01-20	23.89	MZ004683.1	A	EV-A71	EV-A71 Sub. C1-like	Neg
																		Swab	3	2020-01-31	Neg	N/A	N/A	N/A	N/A	N/A
																		Stool	3	2020-01-31	23.36	N/A	N/A	N/A	N/A	Neg
																		Swab	4	2020-02-06	Neg	N/A	N/A	N/A	N/A	N/A
																		Stool	4	2020-02-06	31.17	N/A	N/A	N/A	N/A	Neg
			187	Case contact	2013-07-04	2020-01-20	6	Female	N/A	N/A	0	No	No	No	No	No	Asymtomatic	Swab	1	2020-01-20	24.43	MZ004684.1	A	EV-A71	EV-A71 Sub. C1-like	Neg
4	11	K2	1	Index case	N/A	2019-07-08	5	Male	43652	43657	5	Yes	Yes	No	No	Yes	HFMD	Swab	1	2019-07-08	29.7	MZ004693.1	A	EV-A71	EV-A71 Sub. B5	Neg
																		Blister (S2)	1	2019-07-08	Neg	N/A	N/A	N/A	N/A	N/A
																		Blister (S3)	1	2019-07-08	Neg	N/A	N/A	N/A	N/A	N/A
																		Swab	3	2019-07-19	Neg	N/A	N/A	N/A	N/A	N/A
																		Swab	5	2019-08-07	Neg	N/A	N/A	N/A	N/A	N/A
			3	Case contact	N/A	2019-07-08	5	Female	N/A	N/A	0	No	No	No	No	No	Asymtomatic	Swab	1	2019-07-08	35.41	MZ004677.1	B	E11	EchoE11	Neg
			4	Case contact	N/A	2019-07-08	5	Female	N/A	N/A	0	No	No	No	No	No	Asymtomatic	Swab	1	2019-07-08	35.65	MZ004678.1	B	E11	EchoE11	Neg
	12	K1	14	Index case	N/A	2019-09-19	4	Male	43724	43730	6	Yes	Yes	Yes	Yes	Yes	HFMD	Swab	1	2019-09-19	29.11	MZ004673.1	A	CA6	CVA6	Neg
																		Blister (S2)	1	2019-09-19	35.38	OQ304504	A	CA6	CVA6	Neg
																		Blister (S3)	1	2019-09-19	20.75	N/A	N/A	N/A	N/A	Neg
																		Stool	2	2019-10-03	Neg	N/A	N/A	N/A	N/A	N/A
																		Stool	4	2019-10-17	Neg	N/A	N/A	N/A	N/A	N/A
																		Stool	5	2019-10-20	23.02	OQ304505	A	CA6	CVA6	Neg
			16	Index case	N/A	2019-09-21	4	Female	43726	43731	5	Yes	Yes	Yes	Yes	Yes	HFMD	Swab	1	2019-09-21	30.48	MZ004674.1	A	CA6	CVA6	Neg
																		Blister (S2)	1	2019-09-21	Neg	N/A	N/A	N/A	N/A	N/A
																		Stool	2	2019-09-24	33.41	N/A	N/A	N/A	N/A	Neg
			17	Index case	N/A	2019-09-24	4	Female	43729	43734	5	Yes	Yes	Yes	No	Yes	HFMD	Swab	1	2019-09-24	32.04	MZ004675.1	A	CA6	CVA6	Neg
																		Blister (S2)	1	2019-09-24	Neg	N/A	N/A	N/A	N/A	N/A
																		Blister (S3)	1	2019-09-24	Neg	N/A	N/A	N/A	N/A	N/A
			164	Case contact	N/A	2019-09-24	4	Female	N/A	N/A	0	No	No	No	No	No	Asymtomatic	Swab	1	2019-09-24	35.76	MZ004676.1	A	CA6	CVA6	Neg
5	13	K1/2	10	Index case	2015-10-26	2019-09-06	3	Male	43710	43716	6	Yes	Yes	Yes	Yes	Yes	HFMD	Swab	1	2019-09-06	34.71	MZ004685.1	A	EV-A71	EV-A71 Sub. B5	Neg
																		Blister (S2)	1	2019-09-06	Neg	N/A	N/A	N/A	N/A	N/A
																		Blister (S3)	1	2019-09-06	Neg	N/A	N/A	N/A	N/A	N/A
																		Stool	2	2019-09-10	22.58	OQ304497	A	EV-A71	EV-A71 Sub. B5	Neg
																		Stool	3	2019-09-19	32.55	OQ304498	A	EV-A71	EV-A71 Sub. B5	Neg
																		Stool	4	2019-09-28	Neg	N/A	N/A	N/A	N/A	N/A
																		Stool	5	2019-10-03	Neg	N/A	N/A	N/A	N/A	N/A
	14	K2/3	13	Index case	2015-03-23	2019-09-14	4	Female	43720	43726	6	Yes	Yes	Yes	Yes	No	HFMD	Swab	1	2019-09-14	Neg	N/A	N/A	N/A	N/A	N/A
																		Blister (S2)	1	2019-09-14	Neg	N/A	N/A	N/A	N/A	N/A
																		Blister (S3)	1	2019-09-14	Neg	N/A	N/A	N/A	N/A	N/A
																		Stool	2	2019-09-15	25.06	MZ004686.1	A	EV-A71	EV-A71 Sub. B5	Neg
																		Stool	3	2019-09-24	28.35	OQ304499	A	EV-A71	EV-A71 Sub. B5	Neg
																		Stool	4	2019-09-27	29.07	OQ304500	A	EV-A71	EV-A71 Sub. B5	Neg
																		Stool	5	2019-10-06	30.98	OQ304501	A	EV-A71	EV-A71 Sub. B5	Neg
	15	Nursery	15	Index case	2016-08-24	2019-09-21	3	Male	43725	43730	5	Yes	Yes	Yes	No	Yes	HFMD	Swab	1	2019-09-21	34.58	MZ004664.1	A	CA4	CVA4/16	Neg
																		Blister (S2)	1	2019-09-21	Neg	N/A	N/A	N/A	N/A	N/A
																		Stool	2	2019-09-26	Neg	N/A	N/A	N/A	N/A	N/A
																		Stool	3	2019-10-03	Neg	N/A	N/A	N/A	N/A	N/A
																		Stool	4	2019-10-10	Neg	N/A	N/A	N/A	N/A	N/A
																		Stool	5	2019-10-17	Neg	N/A	N/A	N/A	N/A	N/A
