# Supplementary material for: Diversity of Human Enterovirus Co-Circulations in Five Kindergartens in Bangkok between July 2019 and January 2020
Source: Viruses. 2023 Jun 20;15(6):1397. doi: 10.3390/v15061397 (PMC10301176; doi:10.3390/v15061397)
Supplement: Supplementary file 1 [file viruses-15-01397-s001.zip › Supplementary_Data_S2_ Metadata_5UTR&Genome.xlsx]

## Sheet: Metadata for 5UTR and complete 
No.	Species	Serotype	Sub-genotype	Status	Genbank ID	Isolate/ID	Host	Country	Year	patial_5UTR_sequences	Complete genome
1	A	CVA10		Ref	KP289407	CV-A10/P911/2013/China	Homo sapiens	China	2013	ACCCCGGACTGAGTATCAATAGACTGCTCACGTGGTCGAAAGAGAAAACGTTCGTTATCCGGCTAACTACTTCGAGAAACCTAGTAGCACCACTGAAACTGCGGAGTGTTTCGCTCAGCACTTCCCCCGTGTAGATCAGGTCGATGAGTCACTGCTTACCCCACGGGTGACCGTGGCAGTGGCTGCGTTGGCGGCCTGCCTATGGGGCAACCCATAGGACGCTCTAAAGTGGACATGGTGTGAAGAGTCTATTGAGCTAGTTAGTAGTCCTCCGGCCCCTGAATGCGGCTAATCCTAACTGCGGAGCGCATGCCCCCAAACCAGAGGGTGGTGCGTCGTAACGGGTAACTCTGCAGCGGAACCGACTACTTTGGGTGTCCGTGTTTC-TTTTATTCTCA…	ACCCCGGACTGAGTATCAATAGACTGCTCACGTGGTCGAAAGAGAAAACGTTCGTTATCCGGCTAACTACTTCGAGAAACCTAGTAGCACCACTGAAACTGCGGAGTGTTTCGCTCAGCACTTCCCCCGTGTAGATCAGGTCGATGAGTCACTGCTTACCCCACGGGTGACCGTGGCAGTGGCTGCGTTGGCGGCCTGCCTATGGGGCAACCCATAGGACGCTCTAAAGTGGACATGGTGTGAAGAGTCTATTGAGCTAGTTAGTAGTCCTCCGGCCCCTGAATGCGGCTAATCCTAACTGCGGAGCGCATGCCCCCAAACCAGAGGGTGGTGCGTCGTAACGGGTAACTCTGCAGCGGAACCGACTACTTTGGGTGTCCGTGTTTCTTTTATTCTCAT…
2	A	CVA10		Ref	KX595288	CVA10/Shenzhen18/CHN/2014	Homo sapiens	China	2014	ACCCCGGACTGAGTATCAATAGACTGCTCACGTGGTCGAAAGAGAAAACGTTCGTTATCCGGCTAACTACTTCGAGAAACCTAGTAGCACCACTGAAACTGCGGAGTGTTTCGCTCAGCACTTCCCCCGTGTAGATCAGGTCGATGAGTCACTGCTTACCCCACGGGTGACCGTGGCAGTGGCTGCGTTGGCGGCCTGCCTATGGGGCAACCCATAGGACGCTCTAAAGTGGACATGGTGTGAAGAGTCTATTGAGCTAGTTAGTAGTCCTCCGGCCCCTGAATGCGGCTAATCCTAACTGCGGAGCGCATGCCCCCAAACCAGAGGGTGGTGCGTCGTAACGGGTAACTCTGCAGCGGAACCGACTACTTTGGGTGTCCGTGTTTCTTTTATTCTCAT…	ACCCCGGACTGAGTATCAATAGACTGCTCACGTGGTCGAAAGAGAAAACGTTCGTTATCCGGCTAACTACTTCGAGAAACCTAGTAGCACCACTGAAACTGCGGAGTGTTTCGCTCAGCACTTCCCCCGTGTAGATCAGGTCGATGAGTCACTGCTTACCCCACGGGTGACCGTGGCAGTGGCTGCGTTGGCGGCCTGCCTATGGGGCAACCCATAGGACGCTCTAAAGTGGACATGGTGTGAAGAGTCTATTGAGCTAGTTAGTAGTCCTCCGGCCCCTGAATGCGGCTAATCCTAACTGCGGAGCGCATGCCCCCAAACCAGAGGGTGGTGCGTCGTAACGGGTAACTCTGCAGCGGAACCGACTACTTTGGGTGTCCGTGTTTCTTTTATTCTCAT…
3	A	CVA10		Ref	KX595290	CVA10/Shenzhen10/CHN/2015	Homo sapiens	China	2014	CCCCCGGACTGAGTATCAATAGACTGCTCACGTGGTCGAAGGAGAAAACGTTCGTTATCCGGCTAACTACTTCGAGAAACTTAGTAGCACCACTGAAACTGCGGAGTGTTTCGCTCAGCACTTCCCCCGTGTAGATCAGGTCGATGAGTCACTGCTTACCCCACGGGTGACCGTGGCAGTGGCTGCGTTGGCGGCCTGCCTATGGGGCAACCCATAGGACGCTCTAAAGTGGACATGGTGCGAAGAGTCTATTGAGCTAGTTAGTAGTCCTCCGGCCCCTGAATGCGGCTAATCCTAACTGCGGAGCGCATGCCCTCAAACCAGAGGGTGGTGCGTCGTAACGGGTAACTCTGCAGCGGAACCGACTACTTTGGGTGTCCGTGTTTC-TTTTATTCTCA…	CCCCCGGACTGAGTATCAATAGACTGCTCACGTGGTCGAAGGAGAAAACGTTCGTTATCCGGCTAACTACTTCGAGAAACTTAGTAGCACCACTGAAACTGCGGAGTGTTTCGCTCAGCACTTCCCCCGTGTAGATCAGGTCGATGAGTCACTGCTTACCCCACGGGTGACCGTGGCAGTGGCTGCGTTGGCGGCCTGCCTATGGGGCAACCCATAGGACGCTCTAAAGTGGACATGGTGCGAAGAGTCTATTGAGCTAGTTAGTAGTCCTCCGGCCCCTGAATGCGGCTAATCCTAACTGCGGAGCGCATGCCCTCAAACCAGAGGGTGGTGCGTCGTAACGGGTAACTCTGCAGCGGAACCGACTACTTTGGGTGTCCGTGTTTCTTTTATTCTCAT…
4	A	CVA10		Ref	KX768155	2014-XMCDC-301-CA10	Homo sapiens	China	2014	CCCCCGGACTGAGTATCAATAGACTGCTCACGTGGTCGAAGGAGAAAACGTTCGTTATCCGGCTAACTACTTCGAGAAACCTAGTAACACCACTGAAACTGCGGAGTGTTTCGCTCAGCACTTCCCCCGTGTAGATCAGGTCGATGAGTCACTGCTTACCCCACGGGTGACCGTGGCAGTGGCTGCGTTGGCGGCCTGCCTATGGGGCAACCCATAGGACGCTCTAAAGTGGACATGGTGCGAAGAGTCTATTGAGCTAGTTAGTAGTCCTCCGGCCCCTGAATGCGGCTAATCCTAACTGCGGAGCGCATGCCCCCAAACCAGAGGGTGGTGCGTCGTAACGGGTAACTCTGCAGCGGAACCGACTACTTTGGGTGTCCGTGTTTC-TTTTATTCTCA…	CCCCCGGACTGAGTATCAATAGACTGCTCACGTGGTCGAAGGAGAAAACGTTCGTTATCCGGCTAACTACTTCGAGAAACCTAGTAACACCACTGAAACTGCGGAGTGTTTCGCTCAGCACTTCCCCCGTGTAGATCAGGTCGATGAGTCACTGCTTACCCCACGGGTGACCGTGGCAGTGGCTGCGTTGGCGGCCTGCCTATGGGGCAACCCATAGGACGCTCTAAAGTGGACATGGTGCGAAGAGTCTATTGAGCTAGTTAGTAGTCCTCCGGCCCCTGAATGCGGCTAATCCTAACTGCGGAGCGCATGCCCCCAAACCAGAGGGTGGTGCGTCGTAACGGGTAACTCTGCAGCGGAACCGACTACTTTGGGTGTCCGTGTTTCTTTTATTCTCAT…
5	A	CVA10		Ref	KX768162	2015-XMCDC-139-CA10	Homo sapiens	China	2015	ACCCCGGACTGAGTATCAATAGACTGCTCACGTGGTCGAAAGAGAAAACGTTCGTTATCCGGCTAACTACTTCGAGAAACCTAGTAGCRCCACTGAAACTGCGGAGTGTTTCGCTCAGCACTTCCCCCGTGYAGATCAGGTCGATGAGTCACTGCTTACCCCACGGGTGACCGTGGCAGTGGCTGCGTTGGCGGCCTGCCTATGGGGCAACCCATAGGACGCTCTAAAGTGGACATGGTGTGAAGAGTCTATTGAGCTAGTTAGTAGTCCTCCGGCCCCTGAATGCGGCTAATCCTAACTGCGGAGCGCATGCCCCCAAACCAGAGGGTGGTGCGTCGTAACGGGTAACTCTGCAGCGGAACCGACTACTTTGGGTGTCCGTGTTTC-TTTTATTCTCA…	ACCCCGGACTGAGTATCAATAGACTGCTCACGTGGTCGAAAGAGAAAACGTTCGTTATCCGGCTAACTACTTCGAGAAACCTAGTAGCRCCACTGAAACTGCGGAGTGTTTCGCTCAGCACTTCCCCCGTGYAGATCAGGTCGATGAGTCACTGCTTACCCCACGGGTGACCGTGGCAGTGGCTGCGTTGGCGGCCTGCCTATGGGGCAACCCATAGGACGCTCTAAAGTGGACATGGTGTGAAGAGTCTATTGAGCTAGTTAGTAGTCCTCCGGCCCCTGAATGCGGCTAATCCTAACTGCGGAGCGCATGCCCCCAAACCAGAGGGTGGTGCGTCGTAACGGGTAACTCTGCAGCGGAACCGACTACTTTGGGTGTCCGTGTTTCTTTTATTCTCAT…
6	A	CVA10		Ref	KX768163	2015-XMCDC-162-CA10	Homo sapiens	China	2015	ACCCCGGACTGAGTATCAATAGACTGCTCACGTGGTCGAAAGAGAAAACGTTCGTTATCCGGCTAACTACTTCGAGAAACCTAGTAGCACCACTGAAACTGCGGAGTGTTTCGCTCAGCACTTCCCCCGTGTAGATCAGGTCGATGAGTCACTGCTTACCCCACGGGTGACCGTGGCAGTGGCTGCGTTGGCGGCCTGCCTATGGGGCAACCCATAGGACGCTCTAAAGTGGACATGGTGYGAAGAGTCTATTGAGCTAGTTAGTAGTCCTCCGGCCCCTGAATGCGGCTAATCCTAACTGCGGAGCGCATGCCCCCAAACCAGAGGGTGGTGCGTCGTAACGGGYAACTCTGCAGCGGAACCGACTACTTTGGGTGTCCGTGTTTC-TTTTATTCTYA…	ACCCCGGACTGAGTATCAATAGACTGCTCACGTGGTCGAAAGAGAAAACGTTCGTTATCCGGCTAACTACTTCGAGAAACCTAGTAGCACCACTGAAACTGCGGAGTGTTTCGCTCAGCACTTCCCCCGTGTAGATCAGGTCGATGAGTCACTGCTTACCCCACGGGTGACCGTGGCAGTGGCTGCGTTGGCGGCCTGCCTATGGGGCAACCCATAGGACGCTCTAAAGTGGACATGGTGYGAAGAGTCTATTGAGCTAGTTAGTAGTCCTCCGGCCCCTGAATGCGGCTAATCCTAACTGCGGAGCGCATGCCCCCAAACCAGAGGGTGGTGCGTCGTAACGGGYAACTCTGCAGCGGAACCGACTACTTTGGGTGTCCGTGTTTCTTTTATTCTYAT…
7	A	CVA10		Ref	KX768168	2015-XMCDC-247-CA10	Homo sapiens	China	2015	ACCCCGGACTGAGTATCAATAGACTGCTCACGTGGTCGAAAGAGAAA-CGTTCGTTATCCGGCTAACTACTTCGAGAAACCTAGTAGCACCACTGAAACTGCGGAGTGTTTCGCTCAGCACTTCCCCCGTGTAGATCAGGTCGATGAGTCACTGCTTACCCCACGGGTGACCGTGGCAGTGGCTGCGTTGGCGGCCTGCCTATGGGGCAACCCATAGGACGCTCTAAAGTGGACATGGTGTGAAGAGTCTATTGAGCTAGTTAGTAGTCCTCCGGCCCCTGAATGCGGCTAATCCTAACTGCGGAGCGCATGCCCCCAAACCAGAGGGTGGTGCGTCGTAACGGGTAACTCTGCAGCGGAACCGACTACTTTGGGTGTCCGTGTTTCC-TTTATTCTCA…	ACCCCGGACTGAGTATCAATAGACTGCTCACGTGGTCGAAAGAGAAACGTTCGTTATCCGGCTAACTACTTCGAGAAACCTAGTAGCACCACTGAAACTGCGGAGTGTTTCGCTCAGCACTTCCCCCGTGTAGATCAGGTCGATGAGTCACTGCTTACCCCACGGGTGACCGTGGCAGTGGCTGCGTTGGCGGCCTGCCTATGGGGCAACCCATAGGACGCTCTAAAGTGGACATGGTGTGAAGAGTCTATTGAGCTAGTTAGTAGTCCTCCGGCCCCTGAATGCGGCTAATCCTAACTGCGGAGCGCATGCCCCCAAACCAGAGGGTGGTGCGTCGTAACGGGTAACTCTGCAGCGGAACCGACTACTTTGGGTGTCCGTGTTTCCTTTATTCTCATA…
8	A	CVA10		Ref	KY271944	USA/TN/2016-OB2038	Homo sapiens	USA	2016	ACCCCGGACTGAGTATCAATAGACTGCTCACGTGGTCGAAAGAGAAAACGTTCGTTATCCGGCTAACTACTTCGAGAAACCTAGTAGCACCACTGAAACTGCGGAGTGTTTCGCTCAACACTTCCCCCGTGTAGATCAGGTCGATGAGTCACTGCTTACCCCACGGGTGACCGTGGCAGTGGCTGCGTTGGCGGCCTGCCTGTGGGGCAACCCATAGGACGCTCTAAAGTGGACATGGTGTGAAGAGTCTATTGAGCTAGTTAGTAGTCCTCCGGCCCCTGAATGCGGCTAATCCTAACTGCGGAGCGCATGCCCCCAAACCAGAGGGTGGTGCGTCGTAACGGGTAACTCTGCAGCGGAACCGACTACTTTGGGTGTCCGTGTTTC-TTTTATTCTCA…	ACCCCGGACTGAGTATCAATAGACTGCTCACGTGGTCGAAAGAGAAAACGTTCGTTATCCGGCTAACTACTTCGAGAAACCTAGTAGCACCACTGAAACTGCGGAGTGTTTCGCTCAACACTTCCCCCGTGTAGATCAGGTCGATGAGTCACTGCTTACCCCACGGGTGACCGTGGCAGTGGCTGCGTTGGCGGCCTGCCTGTGGGGCAACCCATAGGACGCTCTAAAGTGGACATGGTGTGAAGAGTCTATTGAGCTAGTTAGTAGTCCTCCGGCCCCTGAATGCGGCTAATCCTAACTGCGGAGCGCATGCCCCCAAACCAGAGGGTGGTGCGTCGTAACGGGTAACTCTGCAGCGGAACCGACTACTTTGGGTGTCCGTGTTTCTTTTATTCTCAT…
9	A	CVA10		Ref	MH111059	C125/CHW/AUS/2017	Homo sapiens	Australia	2017	ACCCCGGACTGAGTATCAATAGACTGCTCACGTGGTCGAAAGAGAAAACGTTCGTTATCCGGCTAACTACTTCGAGAAACCTAGTAGCACCACTGAAACTGCGGAGTGTTTCGCTCAGCACTTCCCCCGTGTAGATCAGGTCGATGAGTCACTGCTTACCCCACGGGTGACCGTGGCAGTGGCTGCGTTGGCGGCCTGCCTATGGGGCAACCCATAGGACGCTCTAAAGTGGACATGGTGTGAAGAGTCTATTGAGCTAGTTAGTAGTCCTCCGGCCCCTGAATGCGGCTAATCCTAACTGCGGAGCGCATGCCCCCAAACCAGAGGGTGGTGCGTCGTAACGGGTAACTCTGCAGCGGAACCGACTACTTTGGGTGTCCGTGTTTC-TTTTATTCTCA…	ACCCCGGACTGAGTATCAATAGACTGCTCACGTGGTCGAAAGAGAAAACGTTCGTTATCCGGCTAACTACTTCGAGAAACCTAGTAGCACCACTGAAACTGCGGAGTGTTTCGCTCAGCACTTCCCCCGTGTAGATCAGGTCGATGAGTCACTGCTTACCCCACGGGTGACCGTGGCAGTGGCTGCGTTGGCGGCCTGCCTATGGGGCAACCCATAGGACGCTCTAAAGTGGACATGGTGTGAAGAGTCTATTGAGCTAGTTAGTAGTCCTCCGGCCCCTGAATGCGGCTAATCCTAACTGCGGAGCGCATGCCCCCAAACCAGAGGGTGGTGCGTCGTAACGGGTAACTCTGCAGCGGAACCGACTACTTTGGGTGTCCGTGTTTCTTTTATTCTCAT…
10	A	CVA10		Ref	MH111062	C142/CHW/AUS/2016	Homo sapiens	Australia	2016	ACCCCGGACTGAGTATCAATAGACTGCTCACGTGGTCGAAAGAGAAAACGTTCGTTATCCGGCTAACTACTTCGAGAAACCTAGTAGCACCACTGAAACTGCGGAGTGTTTCGCTCAGCACTTCCCCCGTGTAGATCAGGTCGATGAGTCACTGCTTACCCCACGGGTGACCGTGGCAGTGGCTGCGTTGGCGGCCTGCCTATGGGGCAACCCATAGGACGCTCTAAAGTGGACATGGTGTGAAGAGTCTATTGAGCTAGTTAGTAGTCCTCCGGCCCCTGAATGCGGCTAATCCTAACTGCGGAGCGCATGCCCCCAAACCAGAGGGTGGTGCGTCGTAACGGGTAACTCTGCAGCGGAACCGACTACTTTGGGTGTCCGTGTTTC-TTTTATTCTCA…	ACCCCGGACTGAGTATCAATAGACTGCTCACGTGGTCGAAAGAGAAAACGTTCGTTATCCGGCTAACTACTTCGAGAAACCTAGTAGCACCACTGAAACTGCGGAGTGTTTCGCTCAGCACTTCCCCCGTGTAGATCAGGTCGATGAGTCACTGCTTACCCCACGGGTGACCGTGGCAGTGGCTGCGTTGGCGGCCTGCCTATGGGGCAACCCATAGGACGCTCTAAAGTGGACATGGTGTGAAGAGTCTATTGAGCTAGTTAGTAGTCCTCCGGCCCCTGAATGCGGCTAATCCTAACTGCGGAGCGCATGCCCCCAAACCAGAGGGTGGTGCGTCGTAACGGGTAACTCTGCAGCGGAACCGACTACTTTGGGTGTCCGTGTTTCTTTTATTCTCAT…
11	A	CVA10		Ref	MH111066	C162/CHW/AUS/2016	Homo sapiens	Australia	2016	ACCCCGGACTGAGTATCAATAGACTGCTCACGTGGTCGAAAGAGAAAACGTTCGTTATCCGGCTAACTACTTCGAGAAACCTAGTAGCACCACTGAAACTGCGGAGTGTTTCGCTCAGCACTTCCCCCGTGTAGATCAGGTCGATGAGTCACTGCTTACCCCACGGGTGACCGTGGCAGTGGCTGCGTTGGCGGCCTGCCTATGGGGCAACCCATAGGACGCTCTAAAGTGGACATGGTGTGAAGAGTCTATTGAGCTAGTTAGTAGTCCTCCGGCCCCTGAATGCGGCTAATCCTAACTGCGGAGCGCATGCCCCCAAACCAGAGGGTGGTGCGTCGTAACGGGTAACTCTGCAGCGGAACCGACTACTTTGGGTGTCCGTGTTTCTTTTATTCTCAT…	ACCCCGGACTGAGTATCAATAGACTGCTCACGTGGTCGAAAGAGAAAACGTTCGTTATCCGGCTAACTACTTCGAGAAACCTAGTAGCACCACTGAAACTGCGGAGTGTTTCGCTCAGCACTTCCCCCGTGTAGATCAGGTCGATGAGTCACTGCTTACCCCACGGGTGACCGTGGCAGTGGCTGCGTTGGCGGCCTGCCTATGGGGCAACCCATAGGACGCTCTAAAGTGGACATGGTGTGAAGAGTCTATTGAGCTAGTTAGTAGTCCTCCGGCCCCTGAATGCGGCTAATCCTAACTGCGGAGCGCATGCCCCCAAACCAGAGGGTGGTGCGTCGTAACGGGTAACTCTGCAGCGGAACCGACTACTTTGGGTGTCCGTGTTTCTTTTATTCTCAT…
12	A	CVA10		Ref	MK814854	HEV9667699	Homo sapiens	China	2018	ACCCCGGACCGAGTATCAATAGACTGCTCACGTGGTCGAAAGAGAAAACGTTCGTTATCCGGCTAACTACTTCGAGAAACCTAGTAGCACCACTGAAACTGCGGAGTGTTTCGCTCAGCACTTCCCCCGTGTAGATCAGGTCGATGAGTCACTGCTTACCTCACGGGCGACCGTGGCAGTGGCTGCGTTGGCGGCCTGCCTATGGGGCAACCCATAGGACGCTCTAAAGTGGACATGGTGTGAAGAGTCTATTGAGCTAGTTAGTAGTCCTCCGGCCCCTGAATGCGGCTAATCCTAACTGCGGAGCGCACGCCCCCAAACCAGAGGGTGGTGCGTCGTAACGGGTAACTCTGCAGCGGAACCGACTACTTTGGGTGTCCGTGTTTC-TTTTATTCTCA…	ACCCCGGACCGAGTATCAATAGACTGCTCACGTGGTCGAAAGAGAAAACGTTCGTTATCCGGCTAACTACTTCGAGAAACCTAGTAGCACCACTGAAACTGCGGAGTGTTTCGCTCAGCACTTCCCCCGTGTAGATCAGGTCGATGAGTCACTGCTTACCTCACGGGCGACCGTGGCAGTGGCTGCGTTGGCGGCCTGCCTATGGGGCAACCCATAGGACGCTCTAAAGTGGACATGGTGTGAAGAGTCTATTGAGCTAGTTAGTAGTCCTCCGGCCCCTGAATGCGGCTAATCCTAACTGCGGAGCGCACGCCCCCAAACCAGAGGGTGGTGCGTCGTAACGGGTAACTCTGCAGCGGAACCGACTACTTTGGGTGTCCGTGTTTCTTTTATTCTCAT…
13	A	CVA10		Ref	MK965241	HEV793797	Homo sapiens	China	2018	ACCCCGGACTGAGTATCAATAGACTGCTCACGTGGTCGAAAGAGAAAACGTTCGTTATCCGGCTAACTACTTCGAGAAACCTAGTAGCACCACTGAAACTGCGGAGTGTTTCGCTCAGCACTTCCCCCGTGTAGATCAGGTCGATGAGTCACTGCTTACCCCACGGGTGACCGTGGCAGTGGCTGCGTTGGCGGCCTGCCTATGGGGCAACCCATAGGACGCTCTAAAGTGGACATGGTGTGAAGAGTCTATTGAGCTAGTTAGTAGTCCTCCGGCCCCTGAATGCGGCTAATCCTAACTGCGGAGCGCACGCCCCCAAACCAGAGGGTGGTGCGTCGTAACGGGTAACTCTGCAGCGGAACCGACTACTTTGGGTGTCCGTGTTTC-TTTTATTCTCA…	ACCCCGGACTGAGTATCAATAGACTGCTCACGTGGTCGAAAGAGAAAACGTTCGTTATCCGGCTAACTACTTCGAGAAACCTAGTAGCACCACTGAAACTGCGGAGTGTTTCGCTCAGCACTTCCCCCGTGTAGATCAGGTCGATGAGTCACTGCTTACCCCACGGGTGACCGTGGCAGTGGCTGCGTTGGCGGCCTGCCTATGGGGCAACCCATAGGACGCTCTAAAGTGGACATGGTGTGAAGAGTCTATTGAGCTAGTTAGTAGTCCTCCGGCCCCTGAATGCGGCTAATCCTAACTGCGGAGCGCACGCCCCCAAACCAGAGGGTGGTGCGTCGTAACGGGTAACTCTGCAGCGGAACCGACTACTTTGGGTGTCCGTGTTTCTTTTATTCTCAT…
14	A	CVA10		Ref	MT347977	USA/2014-23299	Homo sapiens	USA	2014	ACCCCGGACCGAGTATCAATAGACTGCTCACGTGGTCGAAAGAGAAAACGTTCGTTATCCGGCTAACTACTTCGAGAAACCTAGTAGCACCACTGAAACTGCGGAGTGTTTCGCTCAGCACTTCCCCCGTGTAGATCAGGTCGATGAGTCACTGCTTACCCCACGGGTGACCGTGGCAGTGGCTGCGTTGGCGGCCTGCCTATGGGGCAACCCATAGGACGCTCTAAAGTGGACATGGTGTGAAGAGTCTATTGAGCTAGTTAGTAGTCCTCCGGCCCCTGAATGCGGCTAATCCTAACTGCGGAGCGCATGCCCCCAAACCAGGGGGTGGTGCGTCGTAACGGGTAACTCTGCAGCGGAACCGACTACTTTGGGTGTCCGTGTTTC-TTTTATTCTCA…	ACCCCGGACCGAGTATCAATAGACTGCTCACGTGGTCGAAAGAGAAAACGTTCGTTATCCGGCTAACTACTTCGAGAAACCTAGTAGCACCACTGAAACTGCGGAGTGTTTCGCTCAGCACTTCCCCCGTGTAGATCAGGTCGATGAGTCACTGCTTACCCCACGGGTGACCGTGGCAGTGGCTGCGTTGGCGGCCTGCCTATGGGGCAACCCATAGGACGCTCTAAAGTGGACATGGTGTGAAGAGTCTATTGAGCTAGTTAGTAGTCCTCCGGCCCCTGAATGCGGCTAATCCTAACTGCGGAGCGCATGCCCCCAAACCAGGGGGTGGTGCGTCGTAACGGGTAACTCTGCAGCGGAACCGACTACTTTGGGTGTCCGTGTTTCTTTTATTCTCAT…
15	A	CVA10		Ref	MT950045	A72/YN/CHN/2015	Homo sapiens	China	2015	ACCCCGGACTGAGTATCAATAGACTGCTCACGTGGTCGAAGGAGAAAACGTTCGTTATCCGGCTAACTACTTCGAGAAACCTAGTAACACCACTGAAACTGCGGAGTGTTTCGCTCAGCACTTCCCCCGTGTAGATCAGGTCGATGAGTCACTGCTTACCCCACGGGTGACCGTGGCAGTGGCTGCGTTGGCGGCCTGCCTATGGGGCAACCCATAGGACGCTCTAAAGTGGACATGGTGTGAAGAGTCTATTGAGCTAGTTAGTAGTCCTCCGGCCCCTGAATGCGGCTAATCCTAACTGCGGAGCGCATGCCCCCAAACCAGAGGGTGGTGCGTCGTAACGGGTAACTCTGCAGCGGAACCGACTACTTTGGGTGTCCGTGTTTC-TTTTATTCTCA…	ACCCCGGACTGAGTATCAATAGACTGCTCACGTGGTCGAAGGAGAAAACGTTCGTTATCCGGCTAACTACTTCGAGAAACCTAGTAACACCACTGAAACTGCGGAGTGTTTCGCTCAGCACTTCCCCCGTGTAGATCAGGTCGATGAGTCACTGCTTACCCCACGGGTGACCGTGGCAGTGGCTGCGTTGGCGGCCTGCCTATGGGGCAACCCATAGGACGCTCTAAAGTGGACATGGTGTGAAGAGTCTATTGAGCTAGTTAGTAGTCCTCCGGCCCCTGAATGCGGCTAATCCTAACTGCGGAGCGCATGCCCCCAAACCAGAGGGTGGTGCGTCGTAACGGGTAACTCTGCAGCGGAACCGACTACTTTGGGTGTCCGTGTTTCTTTTATTCTCAT…
16	A	CVA10		Ref	MW929238	BS17-78	Homo sapiens	China	2017	ACCCCGGACTGAGTATCAATAGACTGCTCACGTGGTCGAAAGAGAAAACGTTCGTTATCCGGCTAACTACTTCGAGAAACCTAGTAGCACCACTGAAACTGCGGAGTGTTTCGCTCAGCACTTCCCCCGTGTAGATCAGGTCGATGAGTCACTGCTTACCTCACGGGTGACCGTGGCAGTGGCTGCGTTGGCGGCCTGCCTATGGGGCAACCCATAGGACGCTCTAAAGTGGACATGGTGTGAAGAGTCTATTGAGCTAGTTAGTAGTCCTCCGGCCCCTGAATGCGGCTAATCCTAACTGCGGAGCGCACGCCCCCAAACCAGAGGGTGGTGCGTCGTAACGGGTAACTCTGCAGCGGAACCGACTACTTTGGGTGTCCGTGTTTC-TTTTATTCTCA…	ACCCCGGACTGAGTATCAATAGACTGCTCACGTGGTCGAAAGAGAAAACGTTCGTTATCCGGCTAACTACTTCGAGAAACCTAGTAGCACCACTGAAACTGCGGAGTGTTTCGCTCAGCACTTCCCCCGTGTAGATCAGGTCGATGAGTCACTGCTTACCTCACGGGTGACCGTGGCAGTGGCTGCGTTGGCGGCCTGCCTATGGGGCAACCCATAGGACGCTCTAAAGTGGACATGGTGTGAAGAGTCTATTGAGCTAGTTAGTAGTCCTCCGGCCCCTGAATGCGGCTAATCCTAACTGCGGAGCGCACGCCCCCAAACCAGAGGGTGGTGCGTCGTAACGGGTAACTCTGCAGCGGAACCGACTACTTTGGGTGTCCGTGTTTCTTTTATTCTCAT…
17	A	CVA10		Ref	MW929245	FX19-90	Homo sapiens	China	2019	ACCCCGGACTGAGTATCAATAGACTGCTCACGTGGTCGAAAGAGAAAACGTTCGTTATCCGGCTAACTACTTCGAGAAACCTAGTAGCACCACTGAAACTGCGGAGTGTTTCGCTCAGCACTTCCCCCGTGTAGATCAGGTCGATGAGTCACTGCTTACCCCACGGGTGACCGTGGCAGTGGCTGCGTTGGCGGCCTGCCTATGGGGTAACCCATAGGACGCTCTAAAGTGGACATGGTGTGAAGAGTCTATTGAGCTAGTTAGTAGTCCTCCGGCCCCTGAATGCGGCTAATCCTAACTGCGGAGCGCACGCCCCCAAACCAGAGGGTGGTGCGTCGTAACGGGTAACTCTGCAGCGGAACCGACTACTTTGGGTGTCCGTGTTTC-TTTTATTCTCA…	ACCCCGGACTGAGTATCAATAGACTGCTCACGTGGTCGAAAGAGAAAACGTTCGTTATCCGGCTAACTACTTCGAGAAACCTAGTAGCACCACTGAAACTGCGGAGTGTTTCGCTCAGCACTTCCCCCGTGTAGATCAGGTCGATGAGTCACTGCTTACCCCACGGGTGACCGTGGCAGTGGCTGCGTTGGCGGCCTGCCTATGGGGTAACCCATAGGACGCTCTAAAGTGGACATGGTGTGAAGAGTCTATTGAGCTAGTTAGTAGTCCTCCGGCCCCTGAATGCGGCTAATCCTAACTGCGGAGCGCACGCCCCCAAACCAGAGGGTGGTGCGTCGTAACGGGTAACTCTGCAGCGGAACCGACTACTTTGGGTGTCCGTGTTTCTTTTATTCTCAT…
18	A	CVA10		Ref	MW929279	CVA10/PT18-139	Homo sapiens	China	2018	ACCCCGGACTGAGTATCAATAGACTGCTCACGTGGTCGAAAGAGAAAACGTTCGTTATCCGGCTAACTACTTCGAGAAACCTAGTAGCACCACTGAAACTGCGGAGTGTTTCGCTCAGCACTTCCCCCGTGTAGATCAGGTCGATGAGTCACTGCTTACCCCACGGGCGACCGTGGCAGTGGCTGCGTTGGCGGCCTGCCTATGGGGCAACCCATAGGACGCTCTAAAGTGGACATGGTGTGAAGAGTCTATTGAGCTAGTTAGTAGCCCTCCGGCCCCTGAATGCGGCTAATCCTAACTGCGGAGCGCATGCCCCCAAGCCAGAGGGTGGTGCGTCGTAACGGGTAACTCTGCAGCGGAACCGACTACTTTGGGTGTCCGTGTTTCTTTTATTCTCAT…	ACCCCGGACTGAGTATCAATAGACTGCTCACGTGGTCGAAAGAGAAAACGTTCGTTATCCGGCTAACTACTTCGAGAAACCTAGTAGCACCACTGAAACTGCGGAGTGTTTCGCTCAGCACTTCCCCCGTGTAGATCAGGTCGATGAGTCACTGCTTACCCCACGGGCGACCGTGGCAGTGGCTGCGTTGGCGGCCTGCCTATGGGGCAACCCATAGGACGCTCTAAAGTGGACATGGTGTGAAGAGTCTATTGAGCTAGTTAGTAGCCCTCCGGCCCCTGAATGCGGCTAATCCTAACTGCGGAGCGCATGCCCCCAAGCCAGAGGGTGGTGCGTCGTAACGGGTAACTCTGCAGCGGAACCGACTACTTTGGGTGTCCGTGTTTCTTTTATTCTCAT…
19	A	CVA10		Ref	MW929293	SJ19-109	Homo sapiens	China	2019	ACCCCGGACTGAGTATCAATAGACTGCTCACGTGGTCGAAAGAGAAAACGTTCGTTACCCGGCTAACTACTTCGAGAAACCTAGTAGCACCACTGAAACTGCGGAGTGTTTCGCTCAGCACTTCCCCCGTGTAGATCAGGTCGATGAGTCACTGCTTACCCCACGGGTGACCGTGGCAGTGGCTGCGTTGGCGGCCTGCCTATGGGGCAACCCATAGGACGCTCTAAAGTGGACATGGTGTGAAGAGTCTATTGAGCTAGTTAGTAGTCCTCCGGCCCCTGAATGCGGCTAATCCTAACTGCGGAGCGCATGCCCCCAAACCAGAGGGTGGTGCGTCGTAACGGGTAACTCTGCAGCGGAACCGACTACTTTGGGTGTCCGTGTTTC-TTTTATTCTCA…	ACCCCGGACTGAGTATCAATAGACTGCTCACGTGGTCGAAAGAGAAAACGTTCGTTACCCGGCTAACTACTTCGAGAAACCTAGTAGCACCACTGAAACTGCGGAGTGTTTCGCTCAGCACTTCCCCCGTGTAGATCAGGTCGATGAGTCACTGCTTACCCCACGGGTGACCGTGGCAGTGGCTGCGTTGGCGGCCTGCCTATGGGGCAACCCATAGGACGCTCTAAAGTGGACATGGTGTGAAGAGTCTATTGAGCTAGTTAGTAGTCCTCCGGCCCCTGAATGCGGCTAATCCTAACTGCGGAGCGCATGCCCCCAAACCAGAGGGTGGTGCGTCGTAACGGGTAACTCTGCAGCGGAACCGACTACTTTGGGTGTCCGTGTTTCTTTTATTCTCAT…
20	A	CVA10		Ref	MW929299	YP19-72	Homo sapiens	China	2019	CCCCCGGACTGAGTATCAATAGACTGCTCACGTGGTCGAAGGAGAAAACGTTCGTTATCCGGCTAACTACTTCGAGAAACCTAGTAGCGCCACTGAAACTGCGGAGTGTTTCGCTCAGCACTTCCCCCGTGTAGATCAGGTCGATGAGTCACTGCTTACCCCACGGGTGACCGTGGCAGTGGCTGCGTTGGCGGCCTGCCTATGGGGCAACCCATAGGACGCTCTAAAGTGGACATGGTGCGAAGAGTCTATTGAGCTAGTTAGTAGTCCTCCGGCCCCTGAATGCGGCTAATCCTAACTGCGGAGCGCATGCCCCCAAACCAGAGGGTGGTGCGTCGTAACGGGTAACTCTGCAGCGGAACCGACTACTTTGGGTGTCCGTGTTTC-TTTTATTCTTA…	CCCCCGGACTGAGTATCAATAGACTGCTCACGTGGTCGAAGGAGAAAACGTTCGTTATCCGGCTAACTACTTCGAGAAACCTAGTAGCGCCACTGAAACTGCGGAGTGTTTCGCTCAGCACTTCCCCCGTGTAGATCAGGTCGATGAGTCACTGCTTACCCCACGGGTGACCGTGGCAGTGGCTGCGTTGGCGGCCTGCCTATGGGGCAACCCATAGGACGCTCTAAAGTGGACATGGTGCGAAGAGTCTATTGAGCTAGTTAGTAGTCCTCCGGCCCCTGAATGCGGCTAATCCTAACTGCGGAGCGCATGCCCCCAAACCAGAGGGTGGTGCGTCGTAACGGGTAACTCTGCAGCGGAACCGACTACTTTGGGTGTCCGTGTTTCTTTTATTCTTAT…
21	A	CVA10		This cohort	MZ004662	PI006	Homo sapiens	Thailand	2019	TCCCCGGACTGAGTATCAATAGACTGCTCACGTGGTCGAAAGAGAAAACGTTCGTTATCCGGCTAACTACTTCGAGAAACCTAGTAGCACCACTGAAACTGCGGAGTGTTTCGCTCAGCACTTCCCCCGTGTAGATCAGGTCGATGAGTCACTGCTTACCCCACGGGCGACCGTGGCAGTGGCTGCGTTGGCGGCCTGCCTATGGGGCAACCCATAGGACGCTCTAAAGTGGACATGGTGTGAAGAGTCTATTGAGCTAGTTAGTAGTCCTCCGGCCCCTGAATGCGGCTAATCCTAACTGCGGAGCGCATGCCCCCAAACCAGAGGGTAGTGCGTCGTAACGGGTAACTCTGCAGCGGAACCGACTACTTTGGGTGTCCGTGTTTCTTTTATTCTCAT…	n/a
22	A	CVA16		Ref	FJ198212	GZ08	Homo sapiens	China	2008	TCCCCGGACTGAGTATCAATAGACTGCTCACGCGGTTGAAGGAGAAAACGTTCGTTATCCGGCTAACTACTTCGAGAAACCTAGTAGCACCATGAAAGTTGCGGAGTGTTTCGCTCAGCACTTCCCCCGTGTAGATCAGGTCGATGAGCCACTGTAAACCCCACGGGCGACCGTGACAGTGGCTGCGTTGGCGGCCTGCCCATGGGGTAACCCATGGGACGCTCTAATACAGACATGGTGTGAAGAGTCTATTGAGCTAGTTAGTAGTCCTCCGGCCCCTGAATGCGGCTAATCCTAACTGCGGAGCACGCACCCTCAACCCAGGGGGCGGCGTGTCGTAATGGGTAACTCTGCAGCGGAACCGACTACTTTGGGTGTCCGTGTTTCCTTTTATTC-CT…	TCCCCGGACTGAGTATCAATAGACTGCTCACGCGGTTGAAGGAGAAAACGTTCGTTATCCGGCTAACTACTTCGAGAAACCTAGTAGCACCATGAAAGTTGCGGAGTGTTTCGCTCAGCACTTCCCCCGTGTAGATCAGGTCGATGAGCCACTGTAAACCCCACGGGCGACCGTGACAGTGGCTGCGTTGGCGGCCTGCCCATGGGGTAACCCATGGGACGCTCTAATACAGACATGGTGTGAAGAGTCTATTGAGCTAGTTAGTAGTCCTCCGGCCCCTGAATGCGGCTAATCCTAACTGCGGAGCACGCACCCTCAACCCAGGGGGCGGCGTGTCGTAATGGGTAACTCTGCAGCGGAACCGACTACTTTGGGTGTCCGTGTTTCCTTTTATTCCTT…
23	A	CVA16		Ref	JQ746676	PM-31131-05	Homo sapiens	Malaysia	2005	TCCCCGGACTGAGTATCAATAGACTGCTCACGCGGTTGAAGGAGAAAACGTTCGTTACCCGGCTAACTACTTCGGAAAACCTAGTAGCACCTTGAAAGTTGCAGAGTGTTTCGCTCAGCACTTCCCCCGTGTAGATCAGGTCGATGAGCCACTGTAAACCCCACGGGCGACCGTGACAGTGGCTGCGTTGGCGGCCTGCCCATGGGGCAACCCATGGGACGCTCTAATACAGACATGGTGTGAAGAGTCTACTGAGCTAGTTAGTAGTCCTCCGGCCCCTGAATGCGGCTAATCCTAACTGCGGAGCACACACCCTCAACCCAGGGGGCGGTGTGTCGTAATGGGTAACTCTGCAGCGGAACCGACTACTTTGGGTGTCCGTGTTTCCTTTTATTC-CT…	TCCCCGGACTGAGTATCAATAGACTGCTCACGCGGTTGAAGGAGAAAACGTTCGTTACCCGGCTAACTACTTCGGAAAACCTAGTAGCACCTTGAAAGTTGCAGAGTGTTTCGCTCAGCACTTCCCCCGTGTAGATCAGGTCGATGAGCCACTGTAAACCCCACGGGCGACCGTGACAGTGGCTGCGTTGGCGGCCTGCCCATGGGGCAACCCATGGGACGCTCTAATACAGACATGGTGTGAAGAGTCTACTGAGCTAGTTAGTAGTCCTCCGGCCCCTGAATGCGGCTAATCCTAACTGCGGAGCACACACCCTCAACCCAGGGGGCGGTGTGTCGTAATGGGTAACTCTGCAGCGGAACCGACTACTTTGGGTGTCCGTGTTTCCTTTTATTCCTT…
24	A	CVA16		Ref	LT617109	CVA16-C-CF193053-FRA-2012	Homo sapiens	France:Clermont-Ferran	2012	CCCCCGGACTGAGTATCAATAGACTGCTCACGCGGTCGAAGGAGAAAACGTTCGTTATCCGGCTGGCTACTTCGAGAAACCCAGTAACACCATGAAAGTTGCAGAGTGTTTCGCTCAGCACTACCCCCGTGTAGATCAGGTCGATGAGTCACTGCGAACCCCACGGGCGACCGTGGCAGTGGCTGCGCTGGCGGCCTGCCCATGGGGTAACCCATGGGACGCTCTAATACAGACATGGTGTGAAGAGTCTATTGAGCTAGTCAGTAGTCCTCCGGCCCCTGAATGCGGCTAATCCTAACTGCGGAGCACATGCCCTCAATCCAGGGGGTGGTGTGTCGTAACGGGTAACTCTGCAGCGGAACCGACTACTTTGGGTGTCCGTGTTTCCTTTTATTCTTA…	CCCCCGGACTGAGTATCAATAGACTGCTCACGCGGTCGAAGGAGAAAACGTTCGTTATCCGGCTGGCTACTTCGAGAAACCCAGTAACACCATGAAAGTTGCAGAGTGTTTCGCTCAGCACTACCCCCGTGTAGATCAGGTCGATGAGTCACTGCGAACCCCACGGGCGACCGTGGCAGTGGCTGCGCTGGCGGCCTGCCCATGGGGTAACCCATGGGACGCTCTAATACAGACATGGTGTGAAGAGTCTATTGAGCTAGTCAGTAGTCCTCCGGCCCCTGAATGCGGCTAATCCTAACTGCGGAGCACATGCCCTCAATCCAGGGGGTGGTGTGTCGTAACGGGTAACTCTGCAGCGGAACCGACTACTTTGGGTGTCCGTGTTTCCTTTTATTCTTA…
25	A	CVA4		Ref	AY421762	High Point	Homo sapiens	USA/NC	1948	TTCCCGGACTGAGTATCAATAAACTGCTCACGCGGTTGAAGGAGAAAACGTTCGTTACCCGGCTAACTACTTCGAGAAACCCAGTAACACCATGAAAGTTGCGGAGTGTTTCGCTCAGCACTTCCCCCGTGTAGATCAGGTCGATGAGTCACTGTAAACCCCACGGGCGACCGTGACAGTGGCTGCGTTGGCGGCCTGCCCATGGGACAACCCATGGGACGCTCTAATACAGACATGGTGTGAAGAGTCTATTGAGCTAGTTAGTAGTCCTCCGGCCCCTGAATGCGGCTAATCCTAACTGCGGAGCACACACCCTCAATCCAGGGGGCAGTGTGTCGTAACGGGCAACTCTGCAGCGGAACCGACTACTTTGGGTGTCCGTGTTTCCTTTTATTCTTA…	TTCCCGGACTGAGTATCAATAAACTGCTCACGCGGTTGAAGGAGAAAACGTTCGTTACCCGGCTAACTACTTCGAGAAACCCAGTAACACCATGAAAGTTGCGGAGTGTTTCGCTCAGCACTTCCCCCGTGTAGATCAGGTCGATGAGTCACTGTAAACCCCACGGGCGACCGTGACAGTGGCTGCGTTGGCGGCCTGCCCATGGGACAACCCATGGGACGCTCTAATACAGACATGGTGTGAAGAGTCTATTGAGCTAGTTAGTAGTCCTCCGGCCCCTGAATGCGGCTAATCCTAACTGCGGAGCACACACCCTCAATCCAGGGGGCAGTGTGTCGTAACGGGCAACTCTGCAGCGGAACCGACTACTTTGGGTGTCCGTGTTTCCTTTTATTCTTA…
26	A	CVA4		Ref	MG550920	AA	Homo sapiens	China	2016	TCCCCGGACCGAGTATCAATAGACTGCTAACGCGGTTGAAGGAGAAAACGTTCGTTATCCGGCTAACTACTTCGAGAAACCTAGTAGCGCCATCGAAGCTGCGGGGCGTTTCGCTCAGCACTTCCCCCGTGTAGATCAGGTCGATGAGTCACTGCAATCCTCACGGGCGACCGTGGCAGTGGCTGCGTTGGCGGCCTGCCTATGGGGCAACCCATAGGACGCTTCAAAGTGGACATGGTGTGAAGAGTCTATTGAGCTAGTTAGTAGTCCTCCGGCCCCTGAATGCGGCTAATCCTAACTGCGGAGCACATACCTTCAATCCAGAAGGTAGTGTGTCGTAACGGGCAACTCTGCAGCGGAACCGACTACTTTGGGTGTCCGTGTTTCCTTTTATTCTCT…	TCCCCGGACCGAGTATCAATAGACTGCTAACGCGGTTGAAGGAGAAAACGTTCGTTATCCGGCTAACTACTTCGAGAAACCTAGTAGCGCCATCGAAGCTGCGGGGCGTTTCGCTCAGCACTTCCCCCGTGTAGATCAGGTCGATGAGTCACTGCAATCCTCACGGGCGACCGTGGCAGTGGCTGCGTTGGCGGCCTGCCTATGGGGCAACCCATAGGACGCTTCAAAGTGGACATGGTGTGAAGAGTCTATTGAGCTAGTTAGTAGTCCTCCGGCCCCTGAATGCGGCTAATCCTAACTGCGGAGCACATACCTTCAATCCAGAAGGTAGTGTGTCGTAACGGGCAACTCTGCAGCGGAACCGACTACTTTGGGTGTCCGTGTTTCCTTTTATTCTCT…
27	A	CVA4		Ref	MH111020	C019/CHW/AUS/2016	Homo sapiens	Australia	2016	TCCCCGGACTGAGTATCAATAAGCTGCTCACGCGGCTGAAAGAGAAAACGTTCGTTACCCGGCTAACTACTTCGAGAAACCTAGTAACACCATGAAAGTTGCAGAGTGTTTCGTTCAGCACTTCCCCCGTGTAGATCAGGTCGATGAGTCACTGCAAACCCCACGGGTGACCGTGGCAGTGGCTGCGTTGGCGGCCTGCCCATGGGGTAACCCATGGGACGCTCTAATACAGACATGGTGCGAAGAGTCTATTGAGCTAGTTAGTAGTCCTCCGGCCCCTGAATGCGGCTAATCCTAACTGCGGAGCACATACCCTCAATCCAGAGGGCAGTGTGTCGTAACGGGCAACTCTGCAGCGGAACCGACTACTTTGGGTGTCCGTGTTTCCTTTTAT-CTCA…	TCCCCGGACTGAGTATCAATAAGCTGCTCACGCGGCTGAAAGAGAAAACGTTCGTTACCCGGCTAACTACTTCGAGAAACCTAGTAACACCATGAAAGTTGCAGAGTGTTTCGTTCAGCACTTCCCCCGTGTAGATCAGGTCGATGAGTCACTGCAAACCCCACGGGTGACCGTGGCAGTGGCTGCGTTGGCGGCCTGCCCATGGGGTAACCCATGGGACGCTCTAATACAGACATGGTGCGAAGAGTCTATTGAGCTAGTTAGTAGTCCTCCGGCCCCTGAATGCGGCTAATCCTAACTGCGGAGCACATACCCTCAATCCAGAGGGCAGTGTGTCGTAACGGGCAACTCTGCAGCGGAACCGACTACTTTGGGTGTCCGTGTTTCCTTTTATCTCAT…
28	A	CVA4		Ref	MH111022	C040/CHW/AUS/2016	Homo sapiens	Australia	2016	TCCCCGGGCCAAGTATCAATAGACTGCTTACGCGGTTGAAGGAGAAAACGCTCGTTACCCGGCTAACTACTTCGAGAAACCCAGTAGCACCATGAAAGTTGCAGGGTGTTTCGTTCAGCACTTCCCCCGTGTAGACCAGGTCGATGAGTCACTGCAAACCCCACGGGCGACCGTGGCAGTGGCTGCGTTGGCGGCCTGCCCATGGGGTAACCCATGGGACGCTCTAATACAGACATGGTGTGAAGAGTCTATTGAGCTAGTTAGTAGTCCTCCGGCCCCTGAATGCGGCTAATCCTAACTGCGGAGCACACACCCTCAACCCAGGGGGCGGTGTGTCGTAACGGGTAACTCTGCAGCGGAACCGACTACTTTGGGTGTCCGTGTTTCCTTTTATATTTA…	TCCCCGGGCCAAGTATCAATAGACTGCTTACGCGGTTGAAGGAGAAAACGCTCGTTACCCGGCTAACTACTTCGAGAAACCCAGTAGCACCATGAAAGTTGCAGGGTGTTTCGTTCAGCACTTCCCCCGTGTAGACCAGGTCGATGAGTCACTGCAAACCCCACGGGCGACCGTGGCAGTGGCTGCGTTGGCGGCCTGCCCATGGGGTAACCCATGGGACGCTCTAATACAGACATGGTGTGAAGAGTCTATTGAGCTAGTTAGTAGTCCTCCGGCCCCTGAATGCGGCTAATCCTAACTGCGGAGCACACACCCTCAACCCAGGGGGCGGTGTGTCGTAACGGGTAACTCTGCAGCGGAACCGACTACTTTGGGTGTCCGTGTTTCCTTTTATATTTA…
29	A	CVA4		Ref	MH111026	C080/CHW/AUS/2016	Homo sapiens	Australia	2016	TCCCCGGGCCCAGTATCAATAGACTGCTTACGCGGTTGAAGGAGAAAACGCTCGTTACCCGACTAACTACTTCGAGAAACCCAGTAGCACCATGAAAGTTGCAGGGTGTTTCGTTCAGCACTTCCCCCGTGTAGATCAGGTCGATGAGTCACTGCAAACCCCACGGGCGACCGTGGCAGTGGCTGCGTTGGCGGCCTGCCCATGGGGTAACCCATGGGACGCTCTAATACAGACATGGTGTGAAGAGTCTATTGAGCTAGTTAGTAATCCTCCGGCCCCTGAATGCGGCTAATCCTAACTGCGGAGCACACACCCTCAACCCAGGGGGCGGTGTGTCGTAACGGGTAACTCTGCAGCGGAACCGACTACTTTGGGTGTCCGTGTTTCCTTTTATACTTA…	TCCCCGGGCCCAGTATCAATAGACTGCTTACGCGGTTGAAGGAGAAAACGCTCGTTACCCGACTAACTACTTCGAGAAACCCAGTAGCACCATGAAAGTTGCAGGGTGTTTCGTTCAGCACTTCCCCCGTGTAGATCAGGTCGATGAGTCACTGCAAACCCCACGGGCGACCGTGGCAGTGGCTGCGTTGGCGGCCTGCCCATGGGGTAACCCATGGGACGCTCTAATACAGACATGGTGTGAAGAGTCTATTGAGCTAGTTAGTAATCCTCCGGCCCCTGAATGCGGCTAATCCTAACTGCGGAGCACACACCCTCAACCCAGGGGGCGGTGTGTCGTAACGGGTAACTCTGCAGCGGAACCGACTACTTTGGGTGTCCGTGTTTCCTTTTATACTTA…
30	A	CVA4		Ref	MH780731	HK436203/2012	Homo sapiens	Hong Kong	2012	TTCCCGGACCGAGTATCAATAGACTGCTAACGCGGTTGAAGGAGAAAACGTTCGTTATCCGGCTAACTACTTCGAGAAACCTAGTAGCACCATCGAAGCTGCGGAGTGTTTCGCTCAGCACTTCCCCCGTGTAGATCAGGTCGATGAGTCACTGCAATCCTCACGGGTGACCGTGGCAGTGGCTGCGTTGGCGGCCTGCCTATGGGGCAACCCATAGGACGCTTCAAAGTGGACATGGTGTGAAGAGTCTATTGAGCTAGTTAGTAGTCCTCCGGCCCCTGAATGCGGCTAATCCCAACTGCGGAGCACATACCTTCAATCCAGAAGGCAGTGTGTCGTAACGGGCAACTCTGCAGCGGAACCGACTACTTTGGGTGTCCGTGTTTCCTTTTATTCTCT…	TTCCCGGACCGAGTATCAATAGACTGCTAACGCGGTTGAAGGAGAAAACGTTCGTTATCCGGCTAACTACTTCGAGAAACCTAGTAGCACCATCGAAGCTGCGGAGTGTTTCGCTCAGCACTTCCCCCGTGTAGATCAGGTCGATGAGTCACTGCAATCCTCACGGGTGACCGTGGCAGTGGCTGCGTTGGCGGCCTGCCTATGGGGCAACCCATAGGACGCTTCAAAGTGGACATGGTGTGAAGAGTCTATTGAGCTAGTTAGTAGTCCTCCGGCCCCTGAATGCGGCTAATCCCAACTGCGGAGCACATACCTTCAATCCAGAAGGCAGTGTGTCGTAACGGGCAACTCTGCAGCGGAACCGACTACTTTGGGTGTCCGTGTTTCCTTTTATTCTCT…
31	A	CVA4		Ref	MK391071	14-41-JX-2014	Homo sapiens	China: Ganzhou	2014	TCCCCGGACCGAGTATCAATAGACTGCTAACGCGGTTGAAGGAGAAAACGTTCGTTATCCGGCTAACTACTTCGAGAAACCTAGTAGCACCATCGAAGCTGCGGGGCGTTTCGCTCAGCACTTCCCCCGTGTAGATCAGGTCGATGAGTCACTGCAATCCTCACGGGCGACCGTGGCAGTGGCTGCGTTGGCGGCCTGCCTATGGGGCAACCCATAGGACGCTTCAAAGTGGACATGGTGTGAAGAGTCTATTGAGCTAGTTAGTAGTCCTCCGGCCCCTGAATGCGGCTAATCCTAACTGCGGAGCACATACCTTCAATCCAGAAGGTAGTGTGTCGTAACGGGCAACTCTGCAGCGGAACCGACTACTTTGGGTGTCCGTGTTTCCTTTTATTCTCT…	TCCCCGGACCGAGTATCAATAGACTGCTAACGCGGTTGAAGGAGAAAACGTTCGTTATCCGGCTAACTACTTCGAGAAACCTAGTAGCACCATCGAAGCTGCGGGGCGTTTCGCTCAGCACTTCCCCCGTGTAGATCAGGTCGATGAGTCACTGCAATCCTCACGGGCGACCGTGGCAGTGGCTGCGTTGGCGGCCTGCCTATGGGGCAACCCATAGGACGCTTCAAAGTGGACATGGTGTGAAGAGTCTATTGAGCTAGTTAGTAGTCCTCCGGCCCCTGAATGCGGCTAATCCTAACTGCGGAGCACATACCTTCAATCCAGAAGGTAGTGTGTCGTAACGGGCAACTCTGCAGCGGAACCGACTACTTTGGGTGTCCGTGTTTCCTTTTATTCTCT…
32	A	CVA4		Ref	MK391075	16-128-JX-2016	Homo sapiens	China: Yichun	2016	TCCCCGGACCGAGTATCAATAGACTGCTAACGCGGTTGAAGGAGAAAACGTTCGTTATCCGGCTAACTACTTCGAGAAACCTAGTAGCACCGTCGAAGCTGCGGGGCGTTTCGCTCAGCACTTCCCCCGTGTAGATCAGGTCGATGAGTCACTGCAATCCTCGCGGGCGACCGTGGCAGTGGCTGCGTTGGCGGCCTGCCTATGGGGCAACCCATAGGACGCTTCAAAGTGGACATGGTGTGAAGAGTCTATTGAGCTAGTTAGTAGTCCTCCGGCCCCTGAATGCGGCTAATCCTAACTGCGGAGCACATACCTTCAATCCAGGAGGTAGTGTGTCGTAACGGGTAACTCTGCAGCGGAACCGACTACTTTGGGTGTCCGTGTTTCCTTTTATTCTCT…	TCCCCGGACCGAGTATCAATAGACTGCTAACGCGGTTGAAGGAGAAAACGTTCGTTATCCGGCTAACTACTTCGAGAAACCTAGTAGCACCGTCGAAGCTGCGGGGCGTTTCGCTCAGCACTTCCCCCGTGTAGATCAGGTCGATGAGTCACTGCAATCCTCGCGGGCGACCGTGGCAGTGGCTGCGTTGGCGGCCTGCCTATGGGGCAACCCATAGGACGCTTCAAAGTGGACATGGTGTGAAGAGTCTATTGAGCTAGTTAGTAGTCCTCCGGCCCCTGAATGCGGCTAATCCTAACTGCGGAGCACATACCTTCAATCCAGGAGGTAGTGTGTCGTAACGGGTAACTCTGCAGCGGAACCGACTACTTTGGGTGTCCGTGTTTCCTTTTATTCTCT…
33	A	CVA4		Ref	MN964076	CV-A4/2016/HFMD/305	Homo sapiens	China: Yancheng City	2016	TCCCCGGACCGAGTATCAATAGACTGCTAACGCGGTTGAAGGAGAAAACGTTCGTTATCCGGCTAACTACTTCGAGAAACCTAGTAGCACCATCGAAGCTGCGGGGCGTTTCGCTCAGCACTTCCCCCGTGTAGATCAGGTCGATGAGTCACTGCAATCCTCACGGGCGACCGTGGCAGTGGCTGCGTTGGCGGCCTGCCTATGGGGCAACCCATAGGACGCTTCAAAGTGGACATGGTGTGAAGAGTCTATTGAGCTAGTTAGTAGTCCTCCGGCCCCTGAATGCGGCTAATCCTAACTGCGGAGCACATACCTTCAATCCAGGAGGTAGTGTGTCGTAACGGGCAACTCTGCAGCGGAACCGACTACTTTGGGTGTCCGTGTTTCCTTTTATTCTCT…	TCCCCGGACCGAGTATCAATAGACTGCTAACGCGGTTGAAGGAGAAAACGTTCGTTATCCGGCTAACTACTTCGAGAAACCTAGTAGCACCATCGAAGCTGCGGGGCGTTTCGCTCAGCACTTCCCCCGTGTAGATCAGGTCGATGAGTCACTGCAATCCTCACGGGCGACCGTGGCAGTGGCTGCGTTGGCGGCCTGCCTATGGGGCAACCCATAGGACGCTTCAAAGTGGACATGGTGTGAAGAGTCTATTGAGCTAGTTAGTAGTCCTCCGGCCCCTGAATGCGGCTAATCCTAACTGCGGAGCACATACCTTCAATCCAGGAGGTAGTGTGTCGTAACGGGCAACTCTGCAGCGGAACCGACTACTTTGGGTGTCCGTGTTTCCTTTTATTCTCT…
34	A	CVA4		Ref	MN964077	CV-A4/2016/HFMD/104	Homo sapiens	China: Yancheng City	2016	TCCCCGGACCGAGTATCAATAGACTGCTAACGCGGTTGAAGGAGAAAACGTTCGTTATCCGGCTAACTACTTCGAGAAACCTAGTAGCACCATCGAAGCTGCGGGGCGTTTCGCTCAGCACTTCCCCCGTGTAGATCAGGTCGATGAGTCACTGCAATCCTCACGGGCGACCGTGGCAGTGGCTGCGTTGGCGGCCTGCCTATGGGGCAACCCATAGGACGCTTCAAAGTGGACATGGTGTGAAGAGTCTATTGAGCTAGTTAGTAGTCCTCCGGCCCCTGAATGCGGCTAATCCTAACTGCGGAGCACATACCTTCAATCCAGGAGGTAGTGTGTCGTAACGGGCAACTCTGCAGCGGAACCGACTACTTTGGGTGTCCGTGTTTCCTTTTATTCTCT…	TCCCCGGACCGAGTATCAATAGACTGCTAACGCGGTTGAAGGAGAAAACGTTCGTTATCCGGCTAACTACTTCGAGAAACCTAGTAGCACCATCGAAGCTGCGGGGCGTTTCGCTCAGCACTTCCCCCGTGTAGATCAGGTCGATGAGTCACTGCAATCCTCACGGGCGACCGTGGCAGTGGCTGCGTTGGCGGCCTGCCTATGGGGCAACCCATAGGACGCTTCAAAGTGGACATGGTGTGAAGAGTCTATTGAGCTAGTTAGTAGTCCTCCGGCCCCTGAATGCGGCTAATCCTAACTGCGGAGCACATACCTTCAATCCAGGAGGTAGTGTGTCGTAACGGGCAACTCTGCAGCGGAACCGACTACTTTGGGTGTCCGTGTTTCCTTTTATTCTCT…
35	A	CVA4		Ref	MT350222	CA4/JX2204/2014	Homo sapiens	China: Jiangxi	2014	TCCCCGGACCGAGTATCAATAGACTGCTAACGCGGTTGAAGGAGAAAACGTTCGTTATCCGGCTAACTACTTCGAGAAACCTAGTAGCACCATCGAAGCTGCGGGGCGTTTCGCTCAGCACTTCCCCCGTGTAGATCAGGTCGATGAGTCACTGCAATCCTCACGGGCGACCGTGGCAGTGGCTGCGTTGGCGGCCTGCCTATGGGGCAACCCATAGGACGCTTCAAAGTGGACATGGTGTGAAGAGTCTATTGAGCTAGTTAGTATCCTCCGGCCCCTGAATGCGGCTAATCCTAACTGCGGAGCACATACCTTCAATCCAGAAGGTAGTGTGTCGTAACGGGCAACTCTGCAGCGGAACCGACTACTTTGGGTGTCCGTGTTTCCTTTTATTCTCTT…	TCCCCGGACCGAGTATCAATAGACTGCTAACGCGGTTGAAGGAGAAAACGTTCGTTATCCGGCTAACTACTTCGAGAAACCTAGTAGCACCATCGAAGCTGCGGGGCGTTTCGCTCAGCACTTCCCCCGTGTAGATCAGGTCGATGAGTCACTGCAATCCTCACGGGCGACCGTGGCAGTGGCTGCGTTGGCGGCCTGCCTATGGGGCAACCCATAGGACGCTTCAAAGTGGACATGGTGTGAAGAGTCTATTGAGCTAGTTAGTAGTCCTCCGGCCCCTGAATGCGGCTAATCCTAACTGCGGAGCACATACCTTCAATCCAGAAGGTAGTGTGTCGTAACGGGCAACTCTGCAGCGGAACCGACTACTTTGGGTGTCCGTGTTTCCTTTTATTCTCT…
36	A	CVA4		Ref	OM417121	CVA4/SiICRC01/TH/2012	Homo sapiens	Thailand	2012	TCCCCGGACTGAGTATCAATAAGCTGCTCACGCGGCTGAGAGAGAAAACGTTCGTTACCCGGCTAACTACTTCGAGAAACCTAGTAACACCATGAAAGTTGCAGAGTGTTTCGCTCAGCACTTCCCCCGTGTAGATCAGGTCGATGAGTCACTGCAAACCCCACGGGCGACCGTGGCAGTGGCTGCGTTGGCGGCCTGCCCATGGGGTAACCCATGGGACGCTCTAATACAGACATGGTGTGAAGAGTCTATTGAGCTAGTTAGTAGTCCTCCGGCCCCTGAATGCGGCTAATCCTAACTGCGGAGCGCACACCCTCAATCCAGGGGGCAGTGTGTCGTAACGGGCAACTCTGCAGCGGAACCGACTACTTTGGGTGTCCGTGTTTCCTTTTATCTTTA…	TCCCCGGACTGAGTATCAATAAGCTGCTCACGCGGCTGAGAGAGAAAACGTTCGTTACCCGGCTAACTACTTCGAGAAACCTAGTAACACCATGAAAGTTGCAGAGTGTTTCGCTCAGCACTTCCCCCGTGTAGATCAGGTCGATGAGTCACTGCAAACCCCACGGGCGACCGTGGCAGTGGCTGCGTTGGCGGCCTGCCCATGGGGTAACCCATGGGACGCTCTAATACAGACATGGTGTGAAGAGTCTATTGAGCTAGTTAGTAGTCCTCCGGCCCCTGAATGCGGCTAATCCTAACTGCGGAGCGCACACCCTCAATCCAGGGGGCAGTGTGTCGTAACGGGCAACTCTGCAGCGGAACCGACTACTTTGGGTGTCCGTGTTTCCTTTTATCTTTA…
37	A	CVA4		This cohort	MZ004663	BI011	Homo sapiens	Thailand	2019	TCCCCGGACCGAGTATCAATAGACTGCTAACGCGGTTGAAGGAGAAAACGTTCGTTATCCGGCTAACTACTTCGAGAAACCTAGTAACACCATCGAAGCTGCGGAGTGTTTCGCTCAGCACTTCCCCCGTGTAGATCAGGTCGATGAGTCACTGCAATCCTCACGGGCGACCGTGGCAGTGGCTGCGTTGGCGGCCTGCCTATGGGGCAACCCATAGGACGCTTCAAAGTGGACATGGTGTGAAGAGTCTATTGAGCTAGTTAGTAATCCTCCGGCCCCTGAATGCGGCTAATCCCAACTGCGGAGCACATACCTTCAATCCAGAAGGCAGTGTGTCGTAACGGGCAACTCTGCAGCGGAACCGACTACTTTGGGTGTCCGTGTTTCCTTTTGTTCTCT…	n/a
38	A	CVA4		This cohort	MZ004665	NI004	Homo sapiens	Thailand	2019	TCCCCGGACCGAGTATCAATAGACTGCTAACGCGGTTGAAGGAGAAAACGTTCGTTATCCGGCTAACTACTTCGAGAAACCTAGTAACACCATCGAAGCTGCGGAGTGTTTCGCTCAGCACTTCCCCCGTGTAGATCAGGTCGATGAGTCACTGCAATCCTCACGGGCGACCGTGGCAGTGGCTGCGTTGGCGGCCTGCCTATGGGGCAACCCATAGGACGCTTCAAAGTGGACATGGTGTGAAGAGTCTATTGAGCTAGTTAGTAATCCTCCGGCCCCTGAATGCGGCTAATCCCAACTGCGGAGCACATACCTTCAATCCAGAAGGCAGTGTGTCGTAACGGGCAACTCTGCAGCGGAACCGACTACTTTGGGTGTCCGTGTTTCCTTTTATTCTCT…	n/a
39	A	CVA4		This cohort	MZ004666	NC037	Homo sapiens	Thailand	2019	TCCCCGGACCGAGTATCAATAGACTGCTAACGCGGTTGAAGGAGAAAACGTTCGTTATCCGGCTAACTACTTCGAGAAACCTAGTAACACCATCGAAGCTGCGGAGTGTTTCGCTCAGCACTTCCCCCGTGTAGATCAGGTCGATGAGTCACTGCAATCCTCACGGGCGACCGTGGCAGTGGCTGCGTTGGCGGCCTGCCTATGGGGCAACCCATAGGACGCTTCAAAGTGGACATGGTGTGAAGAGTCTATTGAGCTAGTTAGTAATCCTCCGGCCCCTGAATGCGGCTAATCCCAACTGCGGAGCACATACCTTCAATCCAGAAGGCAGTGTGTCGTAACGGGCAACTCTGCAGCGGAACCGACTACTTTGGGTGTCCGTGTTTCCTTTTATTCTCT…	n/a
40	A	CVA4		This cohort	MZ004667	PI002	Homo sapiens	Thailand	2019	TTCCCGGACTGAGTATCAATAGACTGCTAACGCGGTTGAAGGAGAAAACGTTCGTTATCCGGCTAACTACTTCGAGAAACCTAGTAACACCATTGAAGCTGCGGAGTGTTTCGCTCAGCACTTCCCCCGTGTAGATCAGGTCGATGAGTCACTGCAATCCTCACGGGCGACCGTGGCAGTGGCTGCGTTGGCGGCCTGCCTATGGGGCAACCCATAGGACGCTTCAAAGTGGACATGGTGTGAAGAGTCTATTGAGCTAGTTAGTAATCCTCCGGCCCCTGAATGCGGCTAATCCCAACTGCGGAGCACATACCTTCAATCCAGAAGGCAGTGTGTCGTAACGGGCAACTCTGCAGCGGAACCGACTACTTTGGGTGTCCGTGTTTCCTTTTATTCTCT…	n/a
41	A	CVA4		This cohort	MZ004668	PC026	Homo sapiens	Thailand	2019	TCCCCGGACCGAGTATCAATAGACTGCTAACGCGGTTGAAGGAGAAAACGTTCGTTATCCGGCTAACTACTTCGAGAAACCTAGTAACACCATCGAAGCTGCGGAGCGTTTCGCTCAGCACTTCCCCCGTGTAGATCAGGTCGATGAGTCACTGCAATCCTCACGGGCGACCGTGGCAGTGGCTGCGTTGGCGACCTGCCTATGGGGCAACCCATAGGACGCTTCAAAGTGGACATGGTGTGAAGAGTCTATTGAGCTAGTTAGTAATCCTCCGGCCCCTGAATGCGGCTAATCCCAACTGCGGAGCACATACCTTCAATCCAGAAGGCAGTGTGTCGTAACGGGCAACTCTGCAGCGGAACCGACTACTTTGGGTGTCCGTGTTTCCTTTTATTCTCT…	n/a
42	A	CVA4		This cohort	OQ304502	NI004	Homo sapiens	Thailand	2019	TCCCCGGACCGAGTATCAATAGACTGCTAACGCGGTTGAAGGAGAAAACGTTCGTTATCCGGCTAACTACTTCGAGAAACCTAGTAACACCATCGAAGCTGCGGAGTGTTTCGCTCAGCACTTCCCCCGTGTAGATCAGGTCGATGAGTCACTGCAATCCTCACGGGCGACCGTGGCAGTGGCTGCGTTGGCGGCCTGCCTATGGGGCAACCCATAGGACGCTTCAAAGTGGACATGGTGTGAAGAGTCTATTGAGCTAGTTAGTAATCCTCCGGCCCCTGAATGCGGCTAATCCCAACTGCGGAGCACATACCTTCAATCCAGAAGGCAGTGTGTCGTAACGGGCAACTCTGCAGCGGAACCGACTACTTTGGGTGTCCGTGTTTCCTTTTATTCTCT…	n/a
43	A	CVA4/16		Ref	MH111024	C074/CHW/AUS/2016	Homo sapiens	Australia	2016	TCCCCGGGCCAAGTATCAATAGACTGCTTACGCGGTTGAAGGAGAAAACGCTCGTTACCCGGCTAACTACTTCGAGAAACCCAGTAGCACCATGGAAGTTGCAGGGTGTTTCGTTCAGCACTTCCCCCGTGTAGATCAGGTCGATGAGTCACTGCAAACCCCACGGGCGACCGTGGCAGTGGCTGCGTTGGCGGCCTGCCCATGGGGTAACCCATGGGACGCTCTAATACAGACATGGTGTGAAGAGTCTATTGAGCTGGTTAGTAGTCCTCCGGCCCCTGAATGCGGCTAATCCTAACTGCGGAGCACACACCCTCAACCCAGGGGGCGGTGTGTCGTAACGGGTAACTCTGCAGCGGAACCGACTACTTTGGGTGTCCGTGTTTCCTTTTATATTTA…	TCCCCGGGCCAAGTATCAATAGACTGCTTACGCGGTTGAAGGAGAAAACGCTCGTTACCCGGCTAACTACTTCGAGAAACCCAGTAGCACCATGGAAGTTGCAGGGTGTTTCGTTCAGCACTTCCCCCGTGTAGATCAGGTCGATGAGTCACTGCAAACCCCACGGGCGACCGTGGCAGTGGCTGCGTTGGCGGCCTGCCCATGGGGTAACCCATGGGACGCTCTAATACAGACATGGTGTGAAGAGTCTATTGAGCTGGTTAGTAGTCCTCCGGCCCCTGAATGCGGCTAATCCTAACTGCGGAGCACACACCCTCAACCCAGGGGGCGGTGTGTCGTAACGGGTAACTCTGCAGCGGAACCGACTACTTTGGGTGTCCGTGTTTCCTTTTATATTTA…
44	A	CVA4/16		This cohort	MZ004664	CI015	Homo sapiens	Thailand	2019	TCCCCGGGCCAAGTATCAATAGACTGCTTACGCGGTTGAAGGAGAAAACGCTCGTTACCCGACTAACTACTTCGAGAAACCCAGTAGCACCATGAAAGTTGCAGGGTGTTTCGTTCAGCACTTCCCCCGTGTAGATCAGGTCGATGAGTCACTGCAAACCCCACGGGCGACCGTGGCAGTGGCTGCGTTGGCGGCCTGCCCATGGGGTAACCCATGGGACGCTCTAATACAGACATGGTGTGAAGAGTCTATTGAGCTAGTTAGTAGTCCTCCGGCCCCTGAATGCGGCTAATCCTAACTGCGGAGCACATACCCTCAACCCAGGGGGCGGTGTGTCGTAACGGGTAACTCTGCAGCGGAACCGACTACTTTGGGTGTCCGTGTTTCCTTTTATATTTA…	n/a
45	A	CVA4/16		This cohort	MZ004669	PC043	Homo sapiens	Thailand	2019	TCCCCGGGCCAAGTATCAATAGACTGCTTACGCGGTTGAAGGAGAAAACGCTCGTTACCCGGCTAACTACTTCGAGAAACCCAGTAGCACCATGAAAGTTGCAGGGTGTTTCGTTCAGCACTTCCCCCGTGTAGATCAGGCCGATGAGTCACTGCAAACCCCACGGGCGACCGTGGCAGTGGCTGCGTTGGCGGCCTGCCCAAGGGGTAACCCATGGGACGCTCTAATACAGACATGGTGTGAAGAGTCTATTGAGCTAGTTAGTAGTCCTCCGGCCCCTGAATGCGGCTAATCCTAACTGCGGAGCACACACCCTCAACCCAGGGGGCGGTGTGTCGTAACGGGCAACTCTGCAGCGGAACCGACTACTTTGGGTGTCCGTGTTTCCTTTTATATTTA…	n/a
46	A	CVA4/16		This cohort	MZ004670	PC063	Homo sapiens	Thailand	2019	TTCCCGGGCCAAGTATCAATAGACTGCTTACGCGGTTGAAGGAGAAAACGCTCGTTACCCGGCTAACTACTTCGAGAAACCCAGTAGCACCATGAAAGTTGCAGGGTGTTTCGTTCAGCACTTCCCCCGTGTAGATCAGGTCGATGAGTCACTGCAAACCCCACGGGCGACCGTGGCAGTGGCTGCGTTGGCGGCCTGCCCATGGGGTAACCCATGGGACGCTCTAATACAGACATGGTGTGAAGAGTCTATTGAGCTAGTTAGTAGTCCTCCGGCCCCTGAATGCGGCTAATCCTAACTGCGGAGCACATACCCTCAACCCAGGGGGCGGTGTGTCGTAACGGGTAACTCTGCAGCGGAACCGACTACTTTGGGTGTCCGTGTTTCCTTTTATTTTTA…	n/a
47	A	CVA4/16		This cohort	MZ004671	PC064	Homo sapiens	Thailand	2019	TCCCCGGGCCAAGTATCAATAGACTGCTTACGCGGTTGAAGGAGAAAACGCTCGTTACCCGGCTAACTACTTCGAGAAACCCAGTAGCACCATGAAAGTTGCAGGGTGTTTCGTTCAGCACTTCCCCCGTGTAGATCAGGTCGATGAGTCACTGCAAACCCCACGGGCGACCGTGGCAGTGGCTGCGTTGGCGGCCTGCCCATGGGGTAACCCATGGGACGCTCTAATACAGACATGGTGTGAAGAGTCTATTGAGCTAGTTAGTAGTCCTCCGGCCCCTGAATGCGGCTAATCCTAACTGCGGAGCACATACCCTCAACCCAGGGGGCGGTGTGTCGTAACGGGTAACTCTGCAGCGGAACCGACTACTTTGGGTGTCCGTGTTTCCTTTTATATTTA…	n/a
48	A	CVA4/16		This cohort	MZ004672	PC081	Homo sapiens	Thailand	2019	TCCCCGGGCCAAGTATCAATAGACTGCTTACGCGGTTGAAGGAGAAAACGCTCGTTACCCGGCTAACTACTTCGAGAAACCCAGTAGCACCATGAAAGTTGCAGGGTGTTTCGTTCAGCACTTCCCCCGTGTAGATCAGGCCGATGAGTCACTGCAAACCCCACGGGCGACCGTGGCAGTGGCTGCGTTGGCGGCCTGCCCAAGGGGTAACCCATGGGACGCTCTAATACAGACATGGTGTGAAGAGTCTATTGAGCTAGTTAGTAGTCCTCCGGCCCCTGAATGCGGCTAATCCTAACTGCGGAGCACACACCCTCAACCCAGGGGGCGGTGTGTCGTAACGGGCAACTCTGCAGCGGAACCGACTACTTTGGGTGTCCGTGTTTCCTTTTATATTTA…	n/a
49	A	CVA6		Ref	KX212490	TH/CU262/A/2012	Homo sapiens	Thailand	2012	TCCCCGGATCGAGTATCAATAGACTGCTAGCGCGGTTGAAGGAGAAAACGTCCGTTACCCGGCTAACTACTTCGAGAAACTTAGTAGCACCATTGAAGCTGCGGAGCGTTTCGCTCAGCACTCCCCCAGTGTAGATCAGGTCGATGAGTCACTGCACTCCCCACGGGCGACCGTGGCAGTGGCTGCGTTGGCGGCCTGCCTATGGGGCAACCCATAGGACGCTCTAAAGTGGACATGGTGCGAAGAGTCTATTGAGCTAGTTAGTAGTCCTCCGGCCCCTGAATGCGGCTAATCCTAACTGCGGAGCACATGCCCTCAATCCAGGGGGTGGTGTGTCGTAACGGGCAACTCTGCAGCGGAACCGACTACTTTGGGTGTCCGTGTTTCCTTTTATTCTTA…	TCCCCGGATCGAGTATCAATAGACTGCTAGCGCGGTTGAAGGAGAAAACGTCCGTTACCCGGCTAACTACTTCGAGAAACTTAGTAGCACCATTGAAGCTGCGGAGCGTTTCGCTCAGCACTCCCCCAGTGTAGATCAGGTCGATGAGTCACTGCACTCCCCACGGGCGACCGTGGCAGTGGCTGCGTTGGCGGCCTGCCTATGGGGCAACCCATAGGACGCTCTAAAGTGGACATGGTGCGAAGAGTCTATTGAGCTAGTTAGTAGTCCTCCGGCCCCTGAATGCGGCTAATCCTAACTGCGGAGCACATGCCCTCAATCCAGGGGGTGGTGTGTCGTAACGGGCAACTCTGCAGCGGAACCGACTACTTTGGGTGTCCGTGTTTCCTTTTATTCTTA…
50	A	CVA6		Ref	KX212518	TH/CU1260/F/2014	Homo sapiens	Thailand	2014	TCCCCGGACCGAGTATCAATAGACTGCTAGCGCGGTTGAAGGAGAAAACGTCCGTTACCCGGCTAACTACTTCGAGAAACTTAGTAGCACCATTGAAGCTGCAGAGTGTTTCGCTCAGCACTCCCCCAGTGTAGATCAGGTCGATGAGTCACTGCATTCCCCACGGGCGACCGTGGCAGTGGCTGCGTTGGCGGCCTGCCTATGGGGCAACCCATAGGACGCTCTAAAGTGGACATGGTGCGAAGAGTCTATTGAGCTAGTTAGTAGTCCTCCGGCCCCTGAATGCGGCTAATCCTAACTGCGGAGCGCATGCCCTCAATCCAGGGGGTAGTGTGTCGTAACGGGCAACTCTGCAGCGGAACCGACTACTTTGGGTGTCCGTGTTTCCTTTTATTCTTA…	TCCCCGGACCGAGTATCAATAGACTGCTAGCGCGGTTGAAGGAGAAAACGTCCGTTACCCGGCTAACTACTTCGAGAAACTTAGTAGCACCATTGAAGCTGCAGAGTGTTTCGCTCAGCACTCCCCCAGTGTAGATCAGGTCGATGAGTCACTGCATTCCCCACGGGCGACCGTGGCAGTGGCTGCGTTGGCGGCCTGCCTATGGGGCAACCCATAGGACGCTCTAAAGTGGACATGGTGCGAAGAGTCTATTGAGCTAGTTAGTAGTCCTCCGGCCCCTGAATGCGGCTAATCCTAACTGCGGAGCGCATGCCCTCAATCCAGGGGGTAGTGTGTCGTAACGGGCAACTCTGCAGCGGAACCGACTACTTTGGGTGTCCGTGTTTCCTTTTATTCTTA…
51	A	CVA6		Ref	KY126090	DY005R/Shandong/China/2015	Homo sapiens	China	2015	TCCCCGGATCGAGTATCAATAGACTGCTAGCGCGGTTGAAGGAGAAAACGTCCGTTACCCGGCTAACTACTTCGAGAAACTTAGTAGCACCATTGAAGCTGCAGAGTGTTTCGCTCAGCACTCCCCCAGTGTAGATCAGGTCGATGAGTCACTGCACTCCCCACGGGCGACCGTGGCAGTGACTGCGTTGGCGGCCTGCCTATGGGGCAACCCATAGGACGCTCTAAAGTGGACATGGTGCGAAGAGTCTATTGAGCTAGTTAGTAGTCCTCCGGCCCCTGAATGCGGCTAATCCTAACTGCGGAGCACATGCCCTCAATCCAGGGGGTGGTGTGTCGTAACGGGCAACTCTGCAGCGGAACCGACTACTTTGGGTGTCCGTGTTTCCTTTTATTCTTA…	TCCCCGGATCGAGTATCAATAGACTGCTAGCGCGGTTGAAGGAGAAAACGTCCGTTACCCGGCTAACTACTTCGAGAAACTTAGTAGCACCATTGAAGCTGCAGAGTGTTTCGCTCAGCACTCCCCCAGTGTAGATCAGGTCGATGAGTCACTGCACTCCCCACGGGCGACCGTGGCAGTGACTGCGTTGGCGGCCTGCCTATGGGGCAACCCATAGGACGCTCTAAAGTGGACATGGTGCGAAGAGTCTATTGAGCTAGTTAGTAGTCCTCCGGCCCCTGAATGCGGCTAATCCTAACTGCGGAGCACATGCCCTCAATCCAGGGGGTGGTGTGTCGTAACGGGCAACTCTGCAGCGGAACCGACTACTTTGGGTGTCCGTGTTTCCTTTTATTCTTA…
52	A	CVA6		Ref	MF285635	CVA6/S1972/BJ/CHN/2013	Homo sapiens	China	2013	TCCCCGGATTGAGTATCAATAGACTGCTAGCGCGGTTGAAGGAGAAAACGTCCGTTACCCGGCTAACTACTTCGAGAAACTTAGTAGCACCATTGAAGCTGCGGAGTGTTTCGCTCAGCACTCCCCCAGTGTAGATCAGGTCGATGAGTCACTGCACTCCCCACGGGCGACCGTGGCAGTGGCTGCGTTGGCGGCCTGCCTATGGGGCAACCCATAGGACGCTCTAAAGTGGACATGGTGTGAAGAGTCTATTGAGCTAGTTAGTAGTCCTCCGGCCCCTGAATGCGGCTAATCCTAACTGCGGAGCACATGCCCTCAATCCAGGGGGTGGTGTGTCGTAACGGGCAACTCTGCAGCGGAACCGACTACTTTGGGTGTCCGTGTTTCCTTTTATTCTTA…	TCCCCGGATTGAGTATCAATAGACTGCTAGCGCGGTTGAAGGAGAAAACGTCCGTTACCCGGCTAACTACTTCGAGAAACTTAGTAGCACCATTGAAGCTGCGGAGTGTTTCGCTCAGCACTCCCCCAGTGTAGATCAGGTCGATGAGTCACTGCACTCCCCACGGGCGACCGTGGCAGTGGCTGCGTTGGCGGCCTGCCTATGGGGCAACCCATAGGACGCTCTAAAGTGGACATGGTGTGAAGAGTCTATTGAGCTAGTTAGTAGTCCTCCGGCCCCTGAATGCGGCTAATCCTAACTGCGGAGCACATGCCCTCAATCCAGGGGGTGGTGTGTCGTAACGGGCAACTCTGCAGCGGAACCGACTACTTTGGGTGTCCGTGTTTCCTTTTATTCTTA…
53	A	CVA6		Ref	MF285657	CVA6/S3064/BJ/CHN/2015	Homo sapiens	China	2015	TCCCCGGATCGAGTATCAATAGACTGCTAGCGCGGTTGAAGGAGAAAACGTCCGTTACCCGGCTAACTACTTCGAGAAACTTAGTAGCACCATTGAAGCTGCAGAGTGTTTCGCTCAGCACTCCCCCAGTGTAGATCAGGTCGATGAGTCACTGCACTCCCCACGGGCGACCGTGGCAGTGACTGCGTTGGCGGCCTGCCTATGGGGCAACCCATAGGACGCTCTAAAGTGGACATGGTGCGAAGAGTCTATTGAGCTAGTTAGTAGTCCTCCGGCCCCTGAATGCGGCTAATCCTAACTGCGGAGCACATGCCCTCAATCCAGGGGGTGGTGTGTCGTAACGGGCAACTCTGCAGCGGAACCGACTACTTTGGGTGTCCGTGTTTCCTTTTATTCTTA…	TCCCCGGATCGAGTATCAATAGACTGCTAGCGCGGTTGAAGGAGAAAACGTCCGTTACCCGGCTAACTACTTCGAGAAACTTAGTAGCACCATTGAAGCTGCAGAGTGTTTCGCTCAGCACTCCCCCAGTGTAGATCAGGTCGATGAGTCACTGCACTCCCCACGGGCGACCGTGGCAGTGACTGCGTTGGCGGCCTGCCTATGGGGCAACCCATAGGACGCTCTAAAGTGGACATGGTGCGAAGAGTCTATTGAGCTAGTTAGTAGTCCTCCGGCCCCTGAATGCGGCTAATCCTAACTGCGGAGCACATGCCCTCAATCCAGGGGGTGGTGTGTCGTAACGGGCAACTCTGCAGCGGAACCGACTACTTTGGGTGTCCGTGTTTCCTTTTATTCTTA…
54	A	CVA6		Ref	MF285659	CVA6/S3101/BJ/CHN/2015	Homo sapiens	China	2015	TCCCCGGATTGAGTATCAATAGACTGCTAGCGCGGTTGAAGGAGAAAACGTCCGTTACCCGGCTAACTACTTCGAGAAACTTAGTAGCACCATTGAAGCTGCGGAGTGTTTCGCTCAGCACTCCCCCAGTGTAGATCAGGTCGATGAGTCACTGCACTCCCCACGGGCGACCGTGGCAGTGGCTGCGTTGGCGGCCTGCCTATGGGGCAACCCATAGGACGCTCTAAAGTGGACATGGTGCGAAGAGTCTATTGAGCTAGTTAGTAGTCCTCCGGCCCCTGAATGCGGCTAATCCTAACTGCGGAGCACATGCCCTCAATCCAGGGGGTGGTGTGTCGTAACGGGCAACTCTGCAGCGGAACCGACTACTTTGGGTGTCCGTGTTTCCTTTTATTCTTA…	TCCCCGGATTGAGTATCAATAGACTGCTAGCGCGGTTGAAGGAGAAAACGTCCGTTACCCGGCTAACTACTTCGAGAAACTTAGTAGCACCATTGAAGCTGCGGAGTGTTTCGCTCAGCACTCCCCCAGTGTAGATCAGGTCGATGAGTCACTGCACTCCCCACGGGCGACCGTGGCAGTGGCTGCGTTGGCGGCCTGCCTATGGGGCAACCCATAGGACGCTCTAAAGTGGACATGGTGCGAAGAGTCTATTGAGCTAGTTAGTAGTCCTCCGGCCCCTGAATGCGGCTAATCCTAACTGCGGAGCACATGCCCTCAATCCAGGGGGTGGTGTGTCGTAACGGGCAACTCTGCAGCGGAACCGACTACTTTGGGTGTCCGTGTTTCCTTTTATTCTTA…
55	A	CVA6		Ref	MH111049	C109/CHW/AUS/2016	Homo sapiens	Australia	2016	TCCCCGGATCGAGTATCAATAGACTGCTAGCGCGGTTGAAGGAGAAAACGTCCGTTACCCGGCTAACTACTTCGAGAAACTTAGTAGCACCATTGAAGCTGCGGAGTGTTTCGCTCAGCACTCCCCCAGTGTAGATCAGGTCGATGAGTCACTGCACTCCCCACGGGCGACCGTGGCAGTGGCTGCGTTGGCGGCCTGCCTATGGGGTAACCCATAGGACGCTCTAAAGTGGACATGGTGCGAAGAGTCTATTGAGCTAGTTAGTAGTCCTCCGGCCCCTGAATGCGGCTAATCCTAACTGCGGAGCACATGCCCTCAATCCAGGGGGTGGTGTGTCGTAACGGGCAACTCTGCAGCGGAACCGACTACTTTGGGTGTCCGTGTTTCCTTTTATTCTTA…	TCCCCGGATCGAGTATCAATAGACTGCTAGCGCGGTTGAAGGAGAAAACGTCCGTTACCCGGCTAACTACTTCGAGAAACTTAGTAGCACCATTGAAGCTGCGGAGTGTTTCGCTCAGCACTCCCCCAGTGTAGATCAGGTCGATGAGTCACTGCACTCCCCACGGGCGACCGTGGCAGTGGCTGCGTTGGCGGCCTGCCTATGGGGTAACCCATAGGACGCTCTAAAGTGGACATGGTGCGAAGAGTCTATTGAGCTAGTTAGTAGTCCTCCGGCCCCTGAATGCGGCTAATCCTAACTGCGGAGCACATGCCCTCAATCCAGGGGGTGGTGTGTCGTAACGGGCAACTCTGCAGCGGAACCGACTACTTTGGGTGTCCGTGTTTCCTTTTATTCTTA…
56	A	CVA6		Ref	MN845773	A46/YN/CHN/2014	Homo sapiens	China	2014	TCCCCGGATTGAGTATCAATAGACTGCTAGCGCGGTTGAAGGAGAAAACGTCCGTTACCCGGCTAACTACTTCGAGAAACTTAGTAGCACCATTGAAGCTGCGGAGTGTTTCGCTCAGCACTCCCCCAGTGTAGATCAGGTCGATGAGTCACTGCACTCCCCACGGGCGACCGTGGCAGTGACTGCGTTGGCGGCCTGCCTATGGGGCAACCCATAGGACGCTCTAAAGTGGACATGGTGCGAAGAGTCTATTGAGCTAGTTAGTAGTCCTCCGGCCCCTGAATGCGGCTAATCCTAACTGCGGAGCACATGCCCTCAATCCAGGGGGTGGTGTGTCGTAACGGGCAACTCTGCAGCGGAACCGACTACTTTGGGTGTCCGTGTTTCCTTTTATTCTTA…	TCCCCGGATTGAGTATCAATAGACTGCTAGCGCGGTTGAAGGAGAAAACGTCCGTTACCCGGCTAACTACTTCGAGAAACTTAGTAGCACCATTGAAGCTGCGGAGTGTTTCGCTCAGCACTCCCCCAGTGTAGATCAGGTCGATGAGTCACTGCACTCCCCACGGGCGACCGTGGCAGTGACTGCGTTGGCGGCCTGCCTATGGGGCAACCCATAGGACGCTCTAAAGTGGACATGGTGCGAAGAGTCTATTGAGCTAGTTAGTAGTCCTCCGGCCCCTGAATGCGGCTAATCCTAACTGCGGAGCACATGCCCTCAATCCAGGGGGTGGTGTGTCGTAACGGGCAACTCTGCAGCGGAACCGACTACTTTGGGTGTCCGTGTTTCCTTTTATTCTTA…
57	A	CVA6		Ref	MN845822	89/GD/CHN/2017	Homo sapiens	China	2017	TCCCCGGATTGAGTATCAATAGACTGCTAGCGCGGTTGAAGGAGAAAACGTCCGTTACCCGGCTAACTACTTCGAGAAACTTAGTAGCACCATTGAAGCTGCGGAGTGTTTCGCTCAGCACTCTCCCAGTGTAGATCAGGTCGATGAGTCACTGCACTCCCCACGGGCGACCGTGGCAGTGGCTGCGTTGGCGGCCTGCCTATGGGGCAACCCATAGGACGCTCTAAAGTGGACATGGTGCGAAGAGTCTATTGAGCTAGTTAGTAGTCCTCCGGCCCCTGAATGCGGCTAATCCTAACTGCGGAGCACATGCCCTCAATCCAGGGGGTGGTGTGTCGTAACGGGCAACTCTGCAGCGGAACCGACTACTTTGGGTGTCCGTGTTTCCTTTTATTCTTA…	TCCCCGGATTGAGTATCAATAGACTGCTAGCGCGGTTGAAGGAGAAAACGTCCGTTACCCGGCTAACTACTTCGAGAAACTTAGTAGCACCATTGAAGCTGCGGAGTGTTTCGCTCAGCACTCTCCCAGTGTAGATCAGGTCGATGAGTCACTGCACTCCCCACGGGCGACCGTGGCAGTGGCTGCGTTGGCGGCCTGCCTATGGGGCAACCCATAGGACGCTCTAAAGTGGACATGGTGCGAAGAGTCTATTGAGCTAGTTAGTAGTCCTCCGGCCCCTGAATGCGGCTAATCCTAACTGCGGAGCACATGCCCTCAATCCAGGGGGTGGTGTGTCGTAACGGGCAACTCTGCAGCGGAACCGACTACTTTGGGTGTCCGTGTTTCCTTTTATTCTTA…
58	A	CVA6		Ref	MT814585	CVA6_3150541531-FRA-2015	Homo sapiens	France: Corbeil-Essonnes	2015	TCCCCGGATCGAGTATCAATAGACTGCTAGCGCGGTCGAAGGAGAAAACGTCCGTTACCCGGCTAACTACTTCGAGAAACTTAGTAGCACCATTGAAGCTGCAGAGTGTTTCGCTCAGCACTCCCCCAGTGTAGATCAGGTCGATGAGTCACTGCACTCCCCACGGGCGACCGTGGCAGTGGCTGCGTTGGCGGCCTGCCTATGGGGCAACCCATAGGACGCTCTAAAGTGGACATGGTGCGAAGAGTCTATTGAGCTAGTTAGTAGTCCTCCGGCCCCTGAATGCGGCTAATCCTAACTGCGGAGCACATGCCCTCAATCCAGGGGGTGGTGTGTCGTAACGGGCAACTCTGCAGCGGAACCGACTACTTTGGGTGTCCGTGTTTCCTTTTATTCTTA…	TCCCCGGATCGAGTATCAATAGACTGCTAGCGCGGTCGAAGGAGAAAACGTCCGTTACCCGGCTAACTACTTCGAGAAACTTAGTAGCACCATTGAAGCTGCAGAGTGTTTCGCTCAGCACTCCCCCAGTGTAGATCAGGTCGATGAGTCACTGCACTCCCCACGGGCGACCGTGGCAGTGGCTGCGTTGGCGGCCTGCCTATGGGGCAACCCATAGGACGCTCTAAAGTGGACATGGTGCGAAGAGTCTATTGAGCTAGTTAGTAGTCCTCCGGCCCCTGAATGCGGCTAATCCTAACTGCGGAGCACATGCCCTCAATCCAGGGGGTGGTGTGTCGTAACGGGCAACTCTGCAGCGGAACCGACTACTTTGGGTGTCCGTGTTTCCTTTTATTCTTA…
59	A	CVA6		Ref	MT814614	CVA6_170064696902-FRA-2017	Homo sapiens	France: Nogent-Sur-Marne	2017	TCCCCGGATCGAGTATCAATAGACTGCTAGCGCGGTTGAAGGAGAAAACGTCCGTTACCCGGCTAACTACTTCGAGAAACTTAGTAGCACCATTGAAGCTGCGGAGTGTTTCGCTCAGCACTCCCCCAGTGTAGATCAGGTCGATGAGTCACTGCACTCCCCACGGGCGACCGTGGCAGTGGCTGCGTTGGCGGCCTGCCTATGGGGCAACCCATAGGACGCTCTAAAGTGGACATGGTGCGAAGAGTCTATTGAGCTAGTTAGTAGTCCTCCGGCCCCTGAATGCGGCTAATCCTAACTGCGGAGCACATGCCTCCAATCCAGGGGGTGGTGTGTCGTAACGGGCAACTCTGCAGCGGAACCGACTACTTTGGGTGTCCGTGTTTCCTTTTATTCTTA…	TCCCCGGATCGAGTATCAATAGACTGCTAGCGCGGTTGAAGGAGAAAACGTCCGTTACCCGGCTAACTACTTCGAGAAACTTAGTAGCACCATTGAAGCTGCGGAGTGTTTCGCTCAGCACTCCCCCAGTGTAGATCAGGTCGATGAGTCACTGCACTCCCCACGGGCGACCGTGGCAGTGGCTGCGTTGGCGGCCTGCCTATGGGGCAACCCATAGGACGCTCTAAAGTGGACATGGTGCGAAGAGTCTATTGAGCTAGTTAGTAGTCCTCCGGCCCCTGAATGCGGCTAATCCTAACTGCGGAGCACATGCCTCCAATCCAGGGGGTGGTGTGTCGTAACGGGCAACTCTGCAGCGGAACCGACTACTTTGGGTGTCCGTGTTTCCTTTTATTCTTA…
60	A	CVA6		Ref	MT814615	CVA6-180051074902-FRA-2018	Homo sapiens	France: Nogent-Sur-Marne	2018	TCCCCGGATCGAGTATCAATAGACTGCTAGCGCGGTTGAAGGAGAAAACGTCCGTTACCCGGCTAACTACTTCGAGAAACTTAGTAGCACCATTAAAGCTGCGGAGTGTTTCGCTCAGCACTCCCCCAGTGTAGATCAGGTCGATGAGTCACTGCACTCCCCACGGGCGACCGTGGCAGTGGCTGCGTTGGCGGCCTGCCTATGGGGCAACCCATAGGACGCTCTAAAGTGGACATGGTGCGAAGAGTCTATTGAGCTAGTTAGTAGTCCTCCGGCCCCTGAATGCGGCTAATCCTAACTGCGGAGCACATGCCTTCAATCCAGGGGGTGGTGTGTCGTAACGGGCAACTCTGCAGCGGAACCGACTACTTTGGGTGTCCGTGTTTCCTTTTATTCTTA…	TCCCCGGATCGAGTATCAATAGACTGCTAGCGCGGTTGAAGGAGAAAACGTCCGTTACCCGGCTAACTACTTCGAGAAACTTAGTAGCACCATTAAAGCTGCGGAGTGTTTCGCTCAGCACTCCCCCAGTGTAGATCAGGTCGATGAGTCACTGCACTCCCCACGGGCGACCGTGGCAGTGGCTGCGTTGGCGGCCTGCCTATGGGGCAACCCATAGGACGCTCTAAAGTGGACATGGTGCGAAGAGTCTATTGAGCTAGTTAGTAGTCCTCCGGCCCCTGAATGCGGCTAATCCTAACTGCGGAGCACATGCCTTCAATCCAGGGGGTGGTGTGTCGTAACGGGCAACTCTGCAGCGGAACCGACTACTTTGGGTGTCCGTGTTTCCTTTTATTCTTA…
61	A	CVA6		This cohort	MZ004673	UI014	Homo sapiens	Thailand	2019	TCCCCGGATCGAGTATCAATAGACTGCTAACGCGGTTGAAGGAGAAAACGTCCGTTACCCGGCTAACTACTTCGAGAAACTTAGTAGCACCGTTGAAGCTGCAGAGTGTTTCGCTCAGCACTCCCCCAGTGTAGATCAGGTCGATGAGTCACTGCACTCCCCACGGGCGACCGTGGCAGTGGCTGCGTTGGCGGCCTGCCTATGGGGCAACCCATAGGACGCTCTAAAGTGGACATGGTGCGAAGAGTCTATTGAGCTAGTTAGTAGTCCTCCGGCCCCTGAATGCGGCTAATCCTAACTGCGGAGCACATGCCTCCAATCCAGGGGGTAGTGTGTCGTAACGGGCAACTCTGCAGCGGAACCGACTACTTTGGGTGTCCGTGTTTCCTTTTATTCTTA…	n/a
62	A	CVA6		This cohort	MZ004674	UI016	Homo sapiens	Thailand	2019	TCCCCGGATCGAGTATCAATAGACTGCTAACGCGGTTGAAGGAGAAAACGTCCGTTACCCGGCTAACTACTTCGAGAAACTTAGTAGCACCGTTGAAGCTGCAGAGTGTTTCGCTCAGCACTCCCCCAGTGTAGATCAGGTCGATGAGTCACTGCACTCCCCACGGGCGACCGTGGCAGTGGCTGCGTTGGCGGCCTGCCTATGGGGCAACCCATAGGACGCTCTAAAGTGGACATGGTGCGAAGAGTCTATTGAGCTAGTTAGTAGTCCTCCGGCCCCTGAATGCGGCTAATCCTAACTGCGGAGCACATGCCTCCAATCCAGGGGGTAGTGTGTCGTAACGGGCAACTCTGCAGCGGAACCGACTACTTTGGGTGTCCGTGTTTCCTTTTATTCTTA…	n/a
63	A	CVA6		This cohort	MZ004675	UI017	Homo sapiens	Thailand	2019	TCCCCGGATCGAGTATCAATAGACTGCTAACGCGGTTGAAGGAGAAAACGTCCGTTACCCGGCTAACTACTTCGAGAAACTTAGTAGCACCGTTGAAGCTGCAGAGTGTTTCGCTCAGCACTCCCCCAGTGTAGATCAGGTCGATGAGTCACTGCACTCCCCACGGGCGACCGTGGCAGTGGCTGCGTTGGCGGCCTGCCTATGGGGCAACCCATAGGACGCTCTAAAGTGGACATGGTGCGAAGAGTCTATTGAGCTAGTTAGTAGTCCTCCGGCCCCTGAATGCGGCTAATCCTAACTGCGGAGCACATGCCTCCAATCCAGGGGGTAGTGTGTCGTAACGGGCAACTCTGCAGCGGAACCGACTACTTTGGGTGTCCGTGTTTCCTTTTATTCTTA…	n/a
64	A	CVA6		This cohort	MZ004676	UC164	Homo sapiens	Thailand	2019	TCCCCGGATCGAGTATCAATAGACTGCTAACGCGGTTGAAGGAGAAAACGTCCGTTACCCGGCTAACTACTTCGAGAAACTTAGTAGCACCGTTGAAGCTGCAGAGTGTTTCGCTCAGCACTCCCCCAGTGTAGATCAGGTCGATGAGTCACTGCACTCCCCACGGGCGACCGTGGCAGTGGCTGCGTTGGCGGCCTGCCTATGGGGCAACCCATAGGACGCTCTAAAGTGGACATGGTGCGAAGAGTCTATTGAGCTAGTTAGTAGTCCTCCGGCCCCTGAATGCGGCTAATCCTAACTGCGGAGCACATGCCTCCAATCCAGGGGGTAGTGTGTCGTAACGGGCAACTCTGCAGCGGAACCGACTACTTTGGGTGTCCGTGTTTCCTTTTATTCTTA…	n/a
65	A	CVA6		This cohort	OQ304504	UI014	Homo sapiens	Thailand	2019	TCCCCGGATCGAGTATCAATAGACTGCTAACGCGGTTGAAGGAGAAAACGTCCGTTACCCGGCTAACTACTTCGAGAAACTTAGTAGCACCGTTGAAGCTGCAGAGTGTTTCGCTCAGCACTCCCCCAGTGTAGATCAGGTCGATGAGTCACTGCACTCCCCACGGGCGACCGTGGCAGTGGCTGCGTTGGCGGCCTGCCTATGGGGCAACCCATAGGACGCTCTAAAGTGGACATGGTGCGAAGAGTCTATTGAGCTAGTTAGTAGTCCTCCGGCCCCTGAATGCGGCTAATCCTAACTGCGGAGCACATGCCTCCAATCCAGGGGGTAGTGTGTCGTAACGGGCAACTCTGCAGCGGAACCGACTACTTTGGGTGTCCGTGTTTCCTTTTATTCTTA…	n/a
66	A	CVA6		This cohort	OQ304505	UI014	Homo sapiens	Thailand	2019	TCCCCGGATCGAGTATCAATAGACTGCTAACGCGGTTGAAGGAGAAAACGTCCGTTACCCGGCTAACTACTTCGAGAAACTTAGTAGCACCGTTGAAGCTGCAGAGTGTTTCGCTCAGCACTCCCCCAGTGTAGATCAGGTCGATGAGTCACTGCACTCCCCACGGGCGACCGTGGCAGTGGCTGCGTTGGCGGCCTGCCTATGGGGCAACCCATAGGACGCTCTAAAGTGGACATGGTGCGAAGAGTCTATTGAGCTAGTTAGTAGTCCTCCGGCCCCTGAATGCGGCTAATCCTAACTGCGGAGCACATGCCTCCAATCCAGGGGGTAGTGTGTCGTAACGGGCAACTCTGCAGCGGAACCGACTACTTTGGGTGTCCGTGTTTCCTTTTATTCTTA…	n/a
67	A	EV-A71	A	Ref	GU434678	EV71-Hubei-09-China	Homo sapiens	China	2009	TCCCCGGACCGAGTATCAATAGACTGTGCACACGGTTGAAGGAGAAAACGTCCGTTACCCGGCTAACTACTTCGAGAAACCTAGTAACGCCATTGAAGTTGCAGAGTGTTTCGCTCAGCACTCCCCCCGTGTAGATCAGGTCGATGAGTCACCGCATTCCCCACGGGCGACCGTGGCGGTGGCTGCGTTGGCGGCCTGCCTATGGGGTAACCCATAGGACGCTCTAATACGGACATGGCGTGAAGAGTCTATTGAGCTAGTTAGTATCCTCCGGCCCCTGAATGCGGCTAATCCTAACTGCGGAGCACATACCCTTAATCCTAAGGGCAGTGTGTCGTAACGGGCAACTCTGCAGCGGAACCGACTACTTTGGGTGTCCGTGTTTCTTTTTATTCTTGT…	TCCCCGGACCGAGTATCAATAGACTGTGCACACGGTTGAAGGAGAAAACGTCCGTTACCCGGCTAACTACTTCGAGAAACCTAGTAACGCCATTGAAGTTGCAGAGTGTTTCGCTCAGCACTCCCCCCGTGTAGATCAGGTCGATGAGTCACCGCATTCCCCACGGGCGACCGTGGCGGTGGCTGCGTTGGCGGCCTGCCTATGGGGTAACCCATAGGACGCTCTAATACGGACATGGCGTGAAGAGTCTATTGAGCTAGTTAGTAGTCCTCCGGCCCCTGAATGCGGCTAATCCTAACTGCGGAGCACATACCCTTAATCCTAAGGGCAGTGTGTCGTAACGGGCAACTCTGCAGCGGAACCGACTACTTTGGGTGTCCGTGTTTCTTTTTATTCTTG…
68	A	EV-A71	A	Ref	KF501389	EV71/wuhan/3018/2010	Homo sapiens	China	2010	TCCCCGGACCGAGTATCAATAGACTGTGCACACGGTTGAAGGAGAAAACGTCCGTTACCCGGCTAACTACTTCGAGAAACCTAGCAACGCCATTGAAGTTGCAGAGTGTTTCGCTCAGCACTCCCCCCGTGTAGATCAGGTCGATGAGTCACCGCATTCCCCACGGGCGACCGTGGCGGTGGCTGCGTTGGCGGCCTGCCTATGGGGTAACCCATAGGACGCTCTAATACGGACATGGCGTGAAGAGTCTATTGAGCTAGTTAGTATCCTCCGGCCCCTGAATGCGGCTAATCCTAACTGCGGAGCACATACCCTTAATCCAAAGGGCAGTGTGTCGTAACGGGCAACTCTGCAGCGGAACCGACTACTTTGGGTGTCCGTGTTTCTTTTTATTCTTGT…	TCCCCGGACCGAGTATCAATAGACTGTGCACACGGTTGAAGGAGAAAACGTCCGTTACCCGGCTAACTACTTCGAGAAACCTAGCAACGCCATTGAAGTTGCAGAGTGTTTCGCTCAGCACTCCCCCCGTGTAGATCAGGTCGATGAGTCACCGCATTCCCCACGGGCGACCGTGGCGGTGGCTGCGTTGGCGGCCTGCCTATGGGGTAACCCATAGGACGCTCTAATACGGACATGGCGTGAAGAGTCTATTGAGCTAGTTAGTAGTCCTCCGGCCCCTGAATGCGGCTAATCCTAACTGCGGAGCACATACCCTTAATCCAAAGGGCAGTGTGTCGTAACGGGCAACTCTGCAGCGGAACCGACTACTTTGGGTGTCCGTGTTTCTTTTTATTCTTG…
69	A	EV-A71	B0	Ref	AB575911	10076	Homo sapiens	Netherlands	1966	TCCCCGGACCGAGTATCAATAGACTGCTCACGCGGTTGAAGGAGAAAGCGTTCGTTACCCGGCTAACTACTTCGAGAAACCCAGTAGCACCATGGAAGCTGCAGGGTGTTTCGCTCAGCACTTCCCCCGTGTAGATCAGGTCGATGAGCCACTGCAATCCCCACGGGCGACCGTGGCAGTGGCTGCGTTGGCGGCCTGCCTATGGGGAGACCCATAGGACGCTCTAATGTGGACATGGTGCGAAGAGTCTATTGAGCTAGTTAGTATCCTCCGGCCCCTGAATGCGGCTAATCCTAACTGCGGAGCACATGCCTTCAACCCAGAAGGTGGTGTGTCGTAACGGGCAACTCTGCAGCGGAACCGACTACTTTGGGTGTCCGTGTTTCCTTTTATTCTTAT…	TCCCCGGACCGAGTATCAATAGACTGCTCACGCGGTTGAAGGAGAAAGCGTTCGTTACCCGGCTAACTACTTCGAGAAACCCAGTAGCACCATGGAAGCTGCAGGGTGTTTCGCTCAGCACTTCCCCCGTGTAGATCAGGTCGATGAGCCACTGCAATCCCCACGGGCGACCGTGGCAGTGGCTGCGTTGGCGGCCTGCCTATGGGGAGACCCATAGGACGCTCTAATGTGGACATGGTGCGAAGAGTCTATTGAGCTAGTTAGTATCCTCCGGCCCCTGAATGCGGCTAATCCTAACTGCGGAGCACATGCCTTCAACCCAGAAGGTGGTGTGTCGTAACGGGCAACTCTGCAGCGGAACCGACTACTTTGGGTGTCCGTGTTTCCTTTTATTCTTAT…
70	A	EV-A71	B0	Ref	AB575912	10857	Homo sapiens	Netherlands	1966	TCCCCGGACCGAGTATCAATAGACTGCTCACGCGGTTGAAGGAGAAAGCGTTCGTTACCCGGCTAACTACTTCGAGAAACCCAGTAGCACCATGGAAGCTGCAGGGTGTTTCGCTCAGCACTTCCCCCGTGTAGATCAGGTCGATGAGCCACTGCAATCCCCACGGGCGACCGTGGCAGTGGCTGCGTTGGCGGCCTGCCTATGGGGAGACCCATAGGACGCTCTAATGTGGACATGGTGCGAAGAGTCTATTGAGCTAGTTAGTATCCTCCGGCCCCTGAATGCGGCTAATCCTAACTGCGGAGCACATGCCTTCAACCCAGAAGGTGGTGTGTCGTAACGGGCAACTCTGCAGCGGAACCGACTACTTTGGGTGTCCGTGTTTCCTTTCATTCTTAT…	TCCCCGGACCGAGTATCAATAGACTGCTCACGCGGTTGAAGGAGAAAGCGTTCGTTACCCGGCTAACTACTTCGAGAAACCCAGTAGCACCATGGAAGCTGCAGGGTGTTTCGCTCAGCACTTCCCCCGTGTAGATCAGGTCGATGAGCCACTGCAATCCCCACGGGCGACCGTGGCAGTGGCTGCGTTGGCGGCCTGCCTATGGGGAGACCCATAGGACGCTCTAATGTGGACATGGTGCGAAGAGTCTATTGAGCTAGTTAGTAGTCCTCCGGCCCCTGAATGCGGCTAATCCTAACTGCGGAGCACATGCCTTCAACCCAGAAGGTGGTGTGTCGTAACGGGCAACTCTGCAGCGGAACCGACTACTTTGGGTGTCCGTGTTTCCTTTCATTCTTA…
71	A	EV-A71	B1	Ref	AB575913	11977	Homo sapiens	Netherlands	1971	TCCCCGGACCGAGTATCAATAGACTGCTCACGCGGTTGAAGGAGAAAGTGTTCGTTATCCGGCTAACTACTTCGAGAAGCCCAGTAGCACCATGGAAGCTGCAGGGTGTTTCGCTCAACACTTCCCCCGTGTAGATCAGGTCGATGAGTCACTGCAATCCCCACGGGTGACCGTGGCAGTGGCTGCGTTCGCGGCCTGCCTATGGGGAGACCCATAGGACGCTCTAATGTGGACATGGTGCGAAGAGTCTATTGAGCTAGTTAGTATCCTCCGGCCCCTGAATGCGGCTAATCCTAACTGCGGAGCACATGCCTTCAACCCAGAAGGTAGTGTGTCGTAACGGGCAACTCTGCAGCGGAACCGACTACTTTGGGTGTCCGTGTTTCTTTTTATTCTTAT…	TCCCCGGACCGAGTATCAATAGACTGCTCACGCGGTTGAAGGAGAAAGTGTTCGTTATCCGGCTAACTACTTCGAGAAGCCCAGTAGCACCATGGAAGCTGCAGGGTGTTTCGCTCAACACTTCCCCCGTGTAGATCAGGTCGATGAGTCACTGCAATCCCCACGGGTGACCGTGGCAGTGGCTGCGTTCGCGGCCTGCCTATGGGGAGACCCATAGGACGCTCTAATGTGGACATGGTGCGAAGAGTCTATTGAGCTAGTTAGTAATCCTCCGGCCCCTGAATGCGGCTAATCCTAACTGCGGAGCACATGCCTTCAACCCAGAAGGTAGTGTGTCGTAACGGGCAACTCTGCAGCGGAACCGACTACTTTGGGTGTCCGTGTTTCTTTTTATTCTTA…
72	A	EV-A71	B1	Ref	AB575914	17000	Homo sapiens	Netherlands	1971	TCCCCGGACCGAGTATCAATAGACTGCTCACGCGGTTGAAGGAGAAAGTGTTCGTTATCCGGCTAACTACTTCGAGAAGCCCAGTAACACCATGGAAGCTGCAGGGTGTTTCGCTCAACACTTCCCCCGTGTAGATCAGGTCGATGAGTCACTGCAATCCCCACGGGTGACCGTGGCAGTGGCTGCGTTGGCGGCCTGCCTATGGGGAGACCCATAGGACGCTCTAATGTGGACATGGTGCGAAGAGTCTATTGAGCTAGTTAGTATCCTCCGGCCCCTGAATGCGGCTAATCCTAACTGCGGAGCACATGCCTTCAATCCAGAGGGTAGTGTGTCGTAACGGGCAACTCTGCAGCGGAACCGACTACTTTGGGTGTCCGTGTTTCTTTTTATTCTTAT…	TCCCCGGACCGAGTATCAATAGACTGCTCACGCGGTTGAAGGAGAAAGTGTTCGTTATCCGGCTAACTACTTCGAGAAGCCCAGTAACACCATGGAAGCTGCAGGGTGTTTCGCTCAACACTTCCCCCGTGTAGATCAGGTCGATGAGTCACTGCAATCCCCACGGGTGACCGTGGCAGTGGCTGCGTTGGCGGCCTGCCTATGGGGAGACCCATAGGACGCTCTAATGTGGACATGGTGCGAAGAGTCTATTGAGCTAGTTAGTAATCCTCCGGCCCCTGAATGCGGCTAATCCTAACTGCGGAGCACATGCCTTCAATCCAGAGGGTAGTGTGTCGTAACGGGCAACTCTGCAGCGGAACCGACTACTTTGGGTGTCCGTGTTTCTTTTTATTCTTA…
73	A	EV-A71	B1	Ref	AB747373	Nagoya	N/A	Japan	N/A	TCCCCGGACCGAGTATCAATAGACTGCTTACGCGGTTGAAGGAGAAAGCGTTCGTTATCCGGCTAACTACTTCGAGAAGCCCAGTAGCACCATGGAAGCTGCAGGGTGTTTCGCTCAGCACTTCCCCCGTGTAGATCAGGTCGATGAGCCACTGCAACCCCCACAGGTGACTGTGGCAGTGGCTGCGTTGGCGGCCTGCCTATGGGGAGACCCATAGGACGCTCTAATGTGGACATGGTGCGAAGAGCCTATTGAGCTAGTTAGTATCCTCCGGCCCCTGAATGCGGCTAATCCTAACTGCGGAGCACATGCCTTCAACCCAGAGGGTAGTGTGTCGTAACGGGCAACTCTGCAGCGGAACCGACTACTTTGGGTGTCCGTGTTTCTTTTTATTCTCAT…	TCCCCGGACCGAGTATCAATAGACTGCTTACGCGGTTGAAGGAGAAAGCGTTCGTTATCCGGCTAACTACTTCGAGAAGCCCAGTAGCACCATGGAAGCTGCAGGGTGTTTCGCTCAGCACTTCCCCCGTGTAGATCAGGTCGATGAGCCACTGCAACCCCCACAGGTGACTGTGGCAGTGGCTGCGTTGGCGGCCTGCCTATGGGGAGACCCATAGGACGCTCTAATGTGGACATGGTGCGAAGAGCCTATTGAGCTAGTTAGTAGTCCTCCGGCCCCTGAATGCGGCTAATCCTAACTGCGGAGCACATGCCTTCAACCCAGAGGGTAGTGTGTCGTAACGGGCAACTCTGCAGCGGAACCGACTACTTTGGGTGTCCGTGTTTCTTTTTATTCTCA…
74	A	EV-A71	B1	Ref	HQ189392	HUN/1978	Homo sapiens	Hungary	1978	TCCCCGGACCGAGTATCAATAGACTGCTTACGCGGTTGAAGGAGAAAGCGTTCGTTATCCGGCTAACTACTTCGAGAAGCCCAGTAGCACCATGGAAGCTGCAGGGTGTTTCGCTCAGCACTTCCCCCGTGTAGATCAGGTCGATGAGTCACTGCAATCCCCACAGGTGACTGTGGCAGTGGCTGCGTTGGCGGCCTGCCTATGGGGAGACCCATAGGACGCTCTAATGTGGACATGGTGCGAAGAGCCTATTGAGCTAGTTAGTATCCTCCGGCCCCTGAATGCGGCTAATCCTAACTGCGGAGCACATGCCTTCAACCCAGATGGTAGTGTGTCGTAACGGGTAACTCTGCAGCGGAACCGACTACTTTGGGTGTCCGTGTTTCTTTTTATTCTTAT…	TCCCCGGACCGAGTATCAATAGACTGCTTACGCGGTTGAAGGAGAAAGCGTTCGTTATCCGGCTAACTACTTCGAGAAGCCCAGTAGCACCATGGAAGCTGCAGGGTGTTTCGCTCAGCACTTCCCCCGTGTAGATCAGGTCGATGAGTCACTGCAATCCCCACAGGTGACTGTGGCAGTGGCTGCGTTGGCGGCCTGCCTATGGGGAGACCCATAGGACGCTCTAATGTGGACATGGTGCGAAGAGCCTATTGAGCTAGTTAGTAGTCCTCCGGCCCCTGAATGCGGCTAATCCTAACTGCGGAGCACATGCCTTCAACCCAGATGGTAGTGTGTCGTAACGGGTAACTCTGCAGCGGAACCGACTACTTTGGGTGTCCGTGTTTCTTTTTATTCTTA…
75	A	EV-A71	B2	Ref	AB575923	20233	Homo sapiens	Netherlands	1983	CCCCCGGACTGAGTATCAATAGACTGCTTACGCGGTTGAAGGAGAAAACGTTCGTTATCCGGCTAACTACTTCGAGAAGCCCAGTAACACCATGGAAGCTGCAGGGTGTTTCGCTCAGCACTTTCCCCGTGTAGATCAGGTCGATGAGCCACTGCAATCCTCACGGGTGACCGTGGCAGTGGCTGCGTTGGCGGCCTGCCTATGGGGAGACCCATAGGACGCTCTAATGTGGACATGGTGCGAAGAGCCTATTGAGCTAGTTAGTATCCTCCGGCCCCTGAATGCGGCTAATCCTAACTGCGGAGCACATGCCTTCAACCCAGGGGGTAGTGTGTCGTAATGGGCAACTCTGCAGCGGAACCGACTACTTTGGGTGTCCGTGTTTCTCTTTATTCTTAT…	CCCCCGGACTGAGTATCAATAGACTGCTTACGCGGTTGAAGGAGAAAACGTTCGTTATCCGGCTAACTACTTCGAGAAGCCCAGTAACACCATGGAAGCTGCAGGGTGTTTCGCTCAGCACTTTCCCCGTGTAGATCAGGTCGATGAGCCACTGCAATCCTCACGGGTGACCGTGGCAGTGGCTGCGTTGGCGGCCTGCCTATGGGGAGACCCATAGGACGCTCTAATGTGGACATGGTGCGAAGAGCCTATTGAGCTAGTTAGTAGTCCTCCGGCCCCTGAATGCGGCTAATCCTAACTGCGGAGCACATGCCTTCAACCCAGGGGGTAGTGTGTCGTAATGGGCAACTCTGCAGCGGAACCGACTACTTTGGGTGTCCGTGTTTCTCTTTATTCTTA…
76	A	EV-A71	B2	Ref	U22522	MS/7423/87	Homo sapiens	USA	1995	CCCCCGGACTGAGTATCAATAGACTGCTTACGCGGTTGAAGGAGAAAACGTTCGTTATCCGGCTAACTACTTCGAGAAGCCCAGTAACACCATGGAAGCTGCAGGGTGTTTCGCTCAGCACTTCCCCCGTGTAGATCAGGTCGATGAGCCACTGCAATCCCCACAGGTGATTGTGGCAGTGGCTGCGTTGGCGGCCTGCCTATGGGGAGACCCATAGGACGCTCTAATGTGGACATGGTGCGAAGAGCCTATTGAGCTAGTTAGTATCCTCCGGCCCCTGAATGCGGCTAATCCTAACTGCGGAGCACATGCCTTCAACCCAGAGGGTAGTGTGTCGTAATGGGCAACTCTGCAGCGGAACCGACTACTTTGGGTGTCCGTGTTTCTTTTTATTCTTAT…	CCCCCGGACTGAGTATCAATAGACTGCTTACGCGGTTGAAGGAGAAAACGTTCGTTATCCGGCTAACTACTTCGAGAAGCCCAGTAACACCATGGAAGCTGCAGGGTGTTTCGCTCAGCACTTCCCCCGTGTAGATCAGGTCGATGAGCCACTGCAATCCCCACAGGTGATTGTGGCAGTGGCTGCGTTGGCGGCCTGCCTATGGGGAGACCCATAGGACGCTCTAATGTGGACATGGTGCGAAGAGCCTATTGAGCTAGTTAGTAGTCCTCCGGCCCCTGAATGCGGCTAATCCTAACTGCGGAGCACATGCCTTCAACCCAGAGGGTAGTGTGTCGTAATGGGCAACTCTGCAGCGGAACCGACTACTTTGGGTGTCCGTGTTTCTTTTTATTCTTA…
77	A	EV-A71	B3	Ref	AM396588	EV71/SAR/SHA63	Homo sapiens	Malaysia	N/A	TCCCCGGACTGAGCATCAATAGACTGCTCACGCGGTTGAAGAAGAAAGCGTCCGTTATCCGGCTAACTACTTCGAGAGACCTAGTAGCACCATTCAAGCTGCGGAGTGTTTCGCTCGGCACTTCCCCCGTGTAGATCAGGCCGATGAGTCACTGCAATCCCCACGGGCGACCGTGGCAGTGGCTGCGCTGGCGGCCTGCCTATGGGGCAACCCATAGGACGCTCTAATGTGGACATGGTGCGAAGAGTCTATTGAGCTAGTTAGTATCCTCCGGCCCCTGAATGCGGCTAATCCTAACTGCGGAGCACATGCCCTCAACCCAGAGGGTAGTGTGTCGTAACGGGCAACTCTGCAGCGGAACCGACTACTTTGGGTGTCCGTGTTTCCTTTTATTCTTAC…	TCCCCGGACTGAGCATCAATAGACTGCTCACGCGGTTGAAGAAGAAAGCGTCCGTTATCCGGCTAACTACTTCGAGAGACCTAGTAGCACCATTCAAGCTGCGGAGTGTTTCGCTCGGCACTTCCCCCGTGTAGATCAGGCCGATGAGTCACTGCAATCCCCACGGGCGACCGTGGCAGTGGCTGCGCTGGCGGCCTGCCTATGGGGCAACCCATAGGACGCTCTAATGTGGACATGGTGCGAAGAGTCTATTGAGCTAGTTAGTAGTCCTCCGGCCCCTGAATGCGGCTAATCCTAACTGCGGAGCACATGCCCTCAACCCAGAGGGTAGTGTGTCGTAACGGGCAACTCTGCAGCGGAACCGACTACTTTGGGTGTCCGTGTTTCCTTTTATTCTTA…
78	A	EV-A71	B3	Ref	DQ341367	MY821-3-SAR-97	Homo sapiens	Malaysia	N/A	TCCCCGGACTGAGTATCAATAGACTGCTCACGCGGTTGAAGGAGAAAGCGTCCGTTATCCGGCTAACTACTTCGAGAAACCTAGTAGCACCATTGAAGCTGCGGAGTGTTTCGCTCGGCACTTCCCCCGTGTAGATCAGGCCGATGAGTCACTGCAATCCCCACGGGCGACCGTGGCAGTGGCTGCGCTGGCGGCCTGCCTATGGGGCAACCCATAGGACGCTCTAATGTGGACATGGTGCGAAGAGTCTATTGAGCTAGTTAGTATCCTCCGGCCCCTGAATGCGGCTAATCCTAACTGCGGAGCACATGCCCTCAACCCAGAGGGTAGTGTGTCGTAACGGGCAACTCTGCAGCGGAACCGACTACTTTGGGTGTCCGTGTTTCCTTTTATTCTTAC…	TCCCCGGACTGAGTATCAATAGACTGCTCACGCGGTTGAAGGAGAAAGCGTCCGTTATCCGGCTAACTACTTCGAGAAACCTAGTAGCACCATTGAAGCTGCGGAGTGTTTCGCTCGGCACTTCCCCCGTGTAGATCAGGCCGATGAGTCACTGCAATCCCCACGGGCGACCGTGGCAGTGGCTGCGCTGGCGGCCTGCCTATGGGGCAACCCATAGGACGCTCTAATGTGGACATGGTGCGAAGAGTCTATTGAGCTAGTTAGTAGTCCTCCGGCCCCTGAATGCGGCTAATCCTAACTGCGGAGCACATGCCCTCAACCCAGAGGGTAGTGTGTCGTAACGGGCAACTCTGCAGCGGAACCGACTACTTTGGGTGTCCGTGTTTCCTTTTATTCTTA…
79	A	EV-A71	B4	Ref	AF316321	5865/sin/000009	Homo sapiens	Singapore	2000	TCCCCGGGCCGAGTATCAATAGACTGTTCACGCGGTTGAAGGAGAAAGCGCCCGTTATCCGGCTAACTACTTCGAGAAACCTAGTAGCACCATTGAAGCTGCAGAGTGTTTCGCTCGGCACTTCCCCCGTGTAGATCAGGTCGATGAGTCACTGCAATCCCCACGGGCGACCGTGGCAGTGGCTGCGCTGGCGGCCTGCCTATGGGGCAACCCATAGGACGCTCTAATGTGGACATGGTGCGAAGAGTCTATTGAGCTAGTTAGTATCCTCCGGCCCCTGAATGCGGCTAATCCTAACTGTGGAGCACATGCCTTCAATCCAGAGGGTAGTGTGTCGTAATGGGCAACTCTGCAGCGGAACCGACTACTTTGGGTGTCCGTGTTTCCTTTTATCTTTAC…	TCCCCGGGCCGAGTATCAATAGACTGTTCACGCGGTTGAAGGAGAAAGCGCCCGTTATCCGGCTAACTACTTCGAGAAACCTAGTAGCACCATTGAAGCTGCAGAGTGTTTCGCTCGGCACTTCCCCCGTGTAGATCAGGTCGATGAGTCACTGCAATCCCCACGGGCGACCGTGGCAGTGGCTGCGCTGGCGGCCTGCCTATGGGGCAACCCATAGGACGCTCTAATGTGGACATGGTGCGAAGAGTCTATTGAGCTAGTTAGTAGTCCTCCGGCCCCTGAATGCGGCTAATCCTAACTGTGGAGCACATGCCTTCAATCCAGAGGGTAGTGTGTCGTAATGGGCAACTCTGCAGCGGAACCGACTACTTTGGGTGTCCGTGTTTCCTTTTATCTTTA…
80	A	EV-A71	B4	Ref	AJ586873	EV71/9/97/SHA89	Homo sapiens	Malaysia	N/A	TCCCCGGACCGAGTATCAATAAACTGTTCACGCGGTTGAAGGAGAAAGCGTCCGTTATCCGGCTAACTACTTCGAGAAACCTAGTAACACCATTGAAGCTGCAGAGTGTTTCGCTCGGCACTTCCCCCGTGTAGATCAGGTCGATGAGTCACTGCAATCCCCACGGGTGACCGTGGCAGTGGCTGCGCTGGCGGCCTGCCTATGGGGCAACCCATAGGACGCTCTAATGTGGACATGGTGTGAAGAGTCTATTGAGCTAGTTAGTGTCCTCCGGCCCCTGAATGCGGCTAATCCTAACTGCGGAGCACATGCCTTCAATCCAGAGGGTAGTGTGTCGTAATGGGCAACTCTGCAGCGGAACCGACTACTTTGGGTGTCCGTGTTTCCTTTTATTCTTAT…	TCCCCGGACCGAGTATCAATAAACTGTTCACGCGGTTGAAGGAGAAAGCGTCCGTTATCCGGCTAACTACTTCGAGAAACCTAGTAACACCATTGAAGCTGCAGAGTGTTTCGCTCGGCACTTCCCCCGTGTAGATCAGGTCGATGAGTCACTGCAATCCCCACGGGTGACCGTGGCAGTGGCTGCGCTGGCGGCCTGCCTATGGGGCAACCCATAGGACGCTCTAATGTGGACATGGTGTGAAGAGTCTATTGAGCTAGTTAGTGGTCCTCCGGCCCCTGAATGCGGCTAATCCTAACTGCGGAGCACATGCCTTCAATCCAGAGGGTAGTGTGTCGTAATGGGCAACTCTGCAGCGGAACCGACTACTTTGGGTGTCCGTGTTTCCTTTTATTCTTA…
81	A	EV-A71	B5	Ref	DQ341363	S19841-SAR-03	Homo sapiens	Malaysia	N/A	TCCCCGGACCGAGTATCAATAGACTGTTCACGCGGTTGAAGGAGAAAGCGTCCGTTATCCGGCTAACTACTTCGAAAAACCCAGTAGCGCCATTGAAACTGCAGAGTGTTTCGCTCCACACTTCCCCCGTGTAGATCAGGTCGATGAGTCACTGCAATCCCCACGGGCGACCGTGGCAGTGGCTGCGCTGGCGGCCTGCCTATGGGGCAACCCATAGGACGCTCTAATGTGGACATGGTGCGAAGAGTCTATTGAGCTAGTTAGTATCCTCCGGCCCCTGAATGCGGCTAATCCTAACTGCGGAGCACATGCCTTCAATCCAGAGGGTAGTGTGTCGTAATGGGCAACTCTGCAGCGGAACCGACTACTTTGGGTGTCCGTGTTTCCTTTTATTCTCAC…	TCCCCGGACCGAGTATCAATAGACTGTTCACGCGGTTGAAGGAGAAAGCGTCCGTTATCCGGCTAACTACTTCGAAAAACCCAGTAGCGCCATTGAAACTGCAGAGTGTTTCGCTCCACACTTCCCCCGTGTAGATCAGGTCGATGAGTCACTGCAATCCCCACGGGCGACCGTGGCAGTGGCTGCGCTGGCGGCCTGCCTATGGGGCAACCCATAGGACGCTCTAATGTGGACATGGTGCGAAGAGTCTATTGAGCTAGTTAGTAGTCCTCCGGCCCCTGAATGCGGCTAATCCTAACTGCGGAGCACATGCCTTCAATCCAGAGGGTAGTGTGTCGTAATGGGCAACTCTGCAGCGGAACCGACTACTTTGGGTGTCCGTGTTTCCTTTTATTCTCA…
82	A	EV-A71	B5	Ref	JN964686	EV71/Xiamen/2009	Homo sapiens	China	2009	TCCCCGGACCGAGTATCAATAGACTGTTCACACGGTTGAAGGAGAAAGCGTCCGTTATCCGGCTAACTACTTCGAGAAACCCAGTAGCGCCATTGAAACTGCAGAGTGTTTCGCTCCACACTTCCCCCGTGTAGATCAGGTCGATGAGTCACTGTAATCCCCACGGGCGACCGTGACAGTGGCTGCGTTGGCGGCCTGCCTATGGGGCAACCCATAGGACGCTCTAATGTGGACATGGTGCGAAGAGTCTATTGAGCTAGTTAGTATCCTCCGGCCCCTGAATGCGGCTAATCCTAACTGCGGAGCACATGCCTTCAATCCAGAGGGTAGTGTGTCGTAATGGGCAACTCTGCAGCGGAACCGACTACTTTGGGTGTCCGTGTTTCCTTTTATTCTCAC…	TCCCCGGACCGAGTATCAATAGACTGTTCACACGGTTGAAGGAGAAAGCGTCCGTTATCCGGCTAACTACTTCGAGAAACCCAGTAGCGCCATTGAAACTGCAGAGTGTTTCGCTCCACACTTCCCCCGTGTAGATCAGGTCGATGAGTCACTGTAATCCCCACGGGCGACCGTGACAGTGGCTGCGTTGGCGGCCTGCCTATGGGGCAACCCATAGGACGCTCTAATGTGGACATGGTGCGAAGAGTCTATTGAGCTAGTTAGTAGTCCTCCGGCCCCTGAATGCGGCTAATCCTAACTGCGGAGCACATGCCTTCAATCCAGAGGGTAGTGTGTCGTAATGGGCAACTCTGCAGCGGAACCGACTACTTTGGGTGTCCGTGTTTCCTTTTATTCTCA…
83	A	EV-A71	B5	Ref	KU647000	CQ2014-86	Homo sapiens	China	2014	TCCCCGGACCGAGTATCAATAGACTGTACACACGGTTGAAGGAGAAAGCGTTCGTTATCCGGCTAACTACTTCGAGAAACCCAGTAGCACCATTGAAACTACAGAGTGTTTCGCTCCACACTTCCCCCGTGTAGATCAGGTCGATGAGTCACTGCAATCCCCACGGGCGACCGTGGCAGTGGCTGCGCTGGCGGCCTGCCTATGGGGCAACCCATAGGACGCTCTAATGTGGACATGGTGTGAAGAGTCTATTGAGCTAGTTAGTATCCTCCGGCCCCTGAATGCGGCTAATCCTAACTGCGGAGCACATGCCTTCAATCCAGAGGGTAGTGTGTCGTAATGGGCAACTCTGCAGCGGAACCGACTACTTTGGGTGTCCGTGTTTCCTTTTACTCTCAC…	TCCCCGGACCGAGTATCAATAGACTGTACACACGGTTGAAGGAGAAAGCGTTCGTTATCCGGCTAACTACTTCGAGAAACCCAGTAGCACCATTGAAACTACAGAGTGTTTCGCTCCACACTTCCCCCGTGTAGATCAGGTCGATGAGTCACTGCAATCCCCACGGGCGACCGTGGCAGTGGCTGCGCTGGCGGCCTGCCTATGGGGCAACCCATAGGACGCTCTAATGTGGACATGGTGTGAAGAGTCTATTGAGCTAGTTAGTAGTCCTCCGGCCCCTGAATGCGGCTAATCCTAACTGCGGAGCACATGCCTTCAATCCAGAGGGTAGTGTGTCGTAATGGGCAACTCTGCAGCGGAACCGACTACTTTGGGTGTCCGTGTTTCCTTTTACTCTCA…
84	A	EV-A71	B5	This cohort	MZ004685	CI010	Homo sapiens	Thailand	2019	TCCCCGGACCGAGTATCAATAGACTGTTCACACGGTTGAAGGAGAAAGCGTCCGTTATCCGGCTAACTACTTCGAGAAACCCAGTAACGCCATTGAAACTGCAGAGTGTTTCGCTCCACACTTCCCCCGTGTAGATCAGGTCGATGAGTCACTGCAATCCCCACGGGCGACCGTGGCAGTGGCTGCGCTGGCGGCCTGCCTATGGGGCAACCCATAGGACGCTCTAATGTGGACATGGTGTGAAGAGTCTATCGAGCTAGTTAGTAGTCCTCCGGCCCCTGAATGCGGCTAATCCTAACTGCGGAGCACATGCCTTCAATCCAGAGGGTAGTGTGTCGTAATGGGTAACTCTGCAGCGGAACCGACTACTTTGGGTGTCCGTGTTTCCTTTTATTCACA…	n/a
85	A	EV-A71	B5	This cohort	MZ004686	CI013	Homo sapiens	Thailand	2019	TCCCCGGACCGAGTATCAATAGACTGCTCACACGGTTGAAGGAGAAAGCGTCCGTTACCCGGCTAACTACTTCGAGAAACCCAGTAGCGCCATTGAAACTGCAGAGTGTTTCGCTCCACACTTCCCCCGTGTAGATCAGGTCGATGAGTCACTGCAATCCCCACGGGCGACCGTGGCAGTGGCTGCGCTGGCGGCCTGCCTATGGGGCAACCCATAGGACGCTCTAATGTGGACATGGTGTGAAGAGTCTATTGAGCTAGTTAGTAGTCCTCCGGCCCCTGAATGCGGCTAATCCTAACTGCGGAGCACATGCCTTCAATCCAGAGGGTAGTGTGTCGTAATGGGCAACTCTGCAGCGGAACCGACTACTTTGGGTGTCCGTGTTTCCTTTTATTCTCA…	n/a
86	A	EV-A71	B5	This cohort	MZ004687	PI003	Homo sapiens	Thailand	2019	TCCCCGGACCGAGTATCAATAGACTGTTCACACGGTTGAAGGAGAAAGCGTCCGTTATCCGGCTAACTACTTCGAGAAACCCAGTAGCGCCATTGAAATTGCAGAGTGTTTCGCTCCACACTTCCCCCGTGTAGATCAGGTCGATGAGTCACTGCAATCCCCACGGGCGACCGTGGCAGTGGCTGCGCTGGCGGCCTGCCTATGGGGCAACCCATAGGACGCTCTAATGTGGACATGGTGTGAAGAGTCTATTGAGCTAGTTAGTAGTCCTCCGGCCCCTGAATGCGGCTAATCCTAACTGTAGAGCACATGCCTTCAATCCAGAGGGTAGTGTGTCGTAATGGGTAACTCTGCAGCGGAACCGACTACTTTGGGTGTCCGTGTTTCCTTTTATTCTCA…	n/a
87	A	EV-A71	B5	This cohort	MZ004689	PI007	Homo sapiens	Thailand	2019	TCCCCGGACCGAGTATCAATAGACTGTTCACACGGTTGAAGGAGAAAGCGTCCGTTATCCGGCTAACTACTTCGAGAAACCCAGTAGCACCATAGAAACTGCAGAGTGTTTCGCTCCACACTTCCCCCGTGTAGATCAGGCCGATGAGTCACTGCAATCCCCACGGGCGACCGTGGCAGTGGCTGCGCTGGCGGCCTGCCTATGGGGCAACCCATAGGACGCTCTAATGTGGACATGGTGTGAAGAGTCTATCGAGCTAGTTAGTAGTCCTCCGGCCCCTGAATGCGGCTAATCCTAACTGCGGAGCACATGCCTTCAATCCAGAGGGTAGTGTGTCGTAATGGGTAACTCTGCAGCGGAACCGACTACTTTGGGTGTCCGTGTTTCCTTTCATTCTCA…	n/a
88	A	EV-A71	B5	This cohort	MZ004693	UI001	Homo sapiens	Thailand	2019	TCCCCGGACCGAGTATCAATAGACTGTTCACACGGTTGAAGGAGAAAGCGTCCGTTATCCGGCTAACTACTTCGAGAAACCCAGTAGCGCCATTGAAATTGCAGAGTGTTTCGCTCCACACTTCCCCCGTGTAGATCAGGTCGATGAGTCACTGCAATCCCCACGGGCGACCGTGGCAGTGGCTGCGCTGGCGGCCTGCCTATGGGGCAACCCATAGGACGCTCTAATGTGGACATGGTGTGAAGAGTCTATTGAGCTAGTTAGTAGTCCTCCGGCCCCTGAATGCGGCTAATCCTAACTGCAGAGCACATGCCTTCAATCCAGAGGGTAGTGTGTCGTAATGGGTAACTCTGCAGCGGAACCGACTACTTTGGGTGTCCGTGTTTCCTTTTATTCTCA…	n/a
89	A	EV-A71	B5	This cohort	OQ304497	CI010	Homo sapiens	Thailand	2019	TCCCCGGACCGAGTATCAATAGACTGTTCACACGGTTGAAGGAGAAAGCGTCCGTTATCCGGCTAACTACTTCGAGAAACCCAGTAACGCCATTGAAACTGCAGAGTGTTTCGCTCCACACTTCCCCCGTGTAGATCAGGTCGATGAGTCACTGCAATCCCCACGGGCGACCGTGGCAGTGGCTGCGCTGGCGGCCTGCCTATGGGGCAACCCATAGGACGCTCTAATGTGGACATGGTGTGAAGAGTCTATCGAGCTAGTTAGTAGTCCTCCGGCCCCTGAATGCGGCTAATCCTAACTGCGGAGCACATGCCTTCAATCCAGAGGGTAGTGTGTCGTAATGGGTAACTCTGCAGCGGAACCGACTACTTTGGGTGTCCGTGTTTCCTTTTATTCACA…	n/a
90	A	EV-A71	B5	This cohort	OQ304498	CI010	Homo sapiens	Thailand	2019	TCCCCGGACCGAGTATCAATAGACTGTTCACACGGTTGAAGGAGAAAGCGTCCGTTATCCGGCTAACTACTTCGAGAAACCCAGTAACGCCATTGAAACTGCAGAGTGTTTCGCTCCACACTTCCCCCGTGTAGATCAGGTCGATGAGTCACTGCAATCCCCACGGGCGACCGTGGCAGTGGCTGCGCTGGCGGCCTGCCTATGGGGCAACCCATAGGACGCTCTAATGTGGACATGGTGTGAAGAGTCTATCGAGCTAGTTAGTAGTCCTCCGGCCCCTGAATGCGGCTAATCCTAACTGCGGAGCACATGCCTTCAATCCAGAGGGTAGTGTGTCGTAATGGGTAACTCTGCAGCGGAACCGACTACTTTGGGTGTCCGTGTTTCCTTTTATTCACA…	n/a
91	A	EV-A71	B5	This cohort	OQ304499	CI013	Homo sapiens	Thailand	2019	TCCCCGGACCGAGTATCAATAGACTGCTCACACGGTTGAAGGAGAAAGCGTCCGTTACCCGGCTAACTACTTCGAGAAACCCAGTAGCGCCATTGAAACTGCAGAGTGTTTCGCTCCACACTTCCCCCGTGTAGATCAGGTCGATGAGTCACTGCAATCCCCACGGGCGACCGTGGCAGTGGCTGCGCTGGCGGCCTGCCTATGGGGCAACCCATAGGACGCTCTAATGTGGACATGGTGTGAAGAGTCTATTGAGCTAGTTAGTAGTCCTCCGGCCCCTGAATGCGGCTAATCCTAACTGCGGAGCACATGCCTTCAATCCAGAGGGTAGTGTGTCGTAATGGGCAACTCTGCAGCGGAACCGACTACTTTGGGTGTCCGTGTTTCCTTTTATTCTCA…	n/a
92	A	EV-A71	B5	This cohort	OQ304500	CI013	Homo sapiens	Thailand	2019	TCCCCGGACCGAGTATCAATAGACTGCTCACGCGGTTGAAGGAGAAAGCGTCCGTTACCCGGCTAACTACTTCGAGAAACCCAGTAGCGCCATTGAAACTGCAGAGTGTTTCGCTCCACACTTCCCCCGTGTAGATCAGGTCGATGAGTCACTGCAATCCCCACGGGCGACCGTGGCAGTGGCTGCGCTGGCGGCCTGCCTATGGGGCAACCCATAGGACGCTCTAATGTGGACATGGTGTGAAGAGTCTATTGAGCTAGTTAGTAGTCCTCCGGCCCCTGAATGCGGCTAATCCTAACTGCGGAGCACATGCCTTCAATCCAGAGGGTAGTGTGTCGTAATGGGCAACTCTGCAGCGGAACCGACTACTTTGGGTGTCCGTGTTTCCTTTTATTCTCA…	n/a
93	A	EV-A71	B5	This cohort	OQ304501	CI013	Homo sapiens	Thailand	2019	TCCCCGGACCGAGTATCAATAGACTGCTCACACGGTTGAAGGAGAAAGCGTCCGTTACCCGGCTAACTACTTCGAGAAACCCAGTAGCGCCATTGAAACTGCAGAGTGTTTCGCTCCACACTTCCCCCGTGTAGATCAGGTCGATGAGTCACTGCAATCCCCACGGGCGACCGTGGCAGTGGCTGCGCTGGCGGCCTGCCTATGGGGCAACCCATAGGACGCTCTAATGTGGACATGGTGTGAAGAGTCTATTGAGCTAGTTAGTAGTCCTCCGGCCCCTGAATGCGGCTAATCCTAACTGCGGAGCACATGCCTTCAATCCAGAGGGTAGTGTGTCGTAATGGGCAACTCTGCAGCGGAACCGACTACTTTGGGTGTCCGTGTTTCCTTTTATTCTCA…	n/a
94	A	EV-A71	C1	Ref	DQ341361	1M-AUS-12-00	Homo sapiens	Australia	N/A	TCCCCGGACTGAGTATCAATAGGCTGCTTACGCGGCTGAAAGAGAAAACGTTCGTTACCCGGCCAACTACTTCGAGAAGCTTAGTACCACCATGAACGAGGCAGAGCGTTTCGCTCGGCACTACCCCAGTGTAGATCAGGCTGATGAGTCACTGCAATCCCCATGGGCGACCATGGCAGTGGCTGCGCTGGCGGCCTGCCCATGGAGAGATCCATGGGACGCTCTAATTTTGACATGGTGCGAAGAGCCTATTGAGCTAGTTGGCATCCTCCGGCCCCTGAATGCGGCTAATCCTAACTGCGGAGCGCACACCCACATACCAGTGGGCAGTGTGTCGTAACGGGCAACTCTGCAGCGGAACCGACTACTTTGGGTGTCCGTGTTTCCTTTTATTCTCAT…	TCCCCGGACTGAGTATCAATAGGCTGCTTACGCGGCTGAAAGAGAAAACGTTCGTTACCCGGCCAACTACTTCGAGAAGCTTAGTACCACCATGAACGAGGCAGAGCGTTTCGCTCGGCACTACCCCAGTGTAGATCAGGCTGATGAGTCACTGCAATCCCCATGGGCGACCATGGCAGTGGCTGCGCTGGCGGCCTGCCCATGGAGAGATCCATGGGACGCTCTAATTTTGACATGGTGCGAAGAGCCTATTGAGCTAGTTGGCAGTCCTCCGGCCCCTGAATGCGGCTAATCCTAACTGCGGAGCGCACACCCACATACCAGTGGGCAGTGTGTCGTAACGGGCAACTCTGCAGCGGAACCGACTACTTTGGGTGTCCGTGTTTCCTTTTATTCTCA…
95	A	EV-A71	C1	Ref	DQ452074	804/NO/03	Homo sapiens	Norway	2003	TCCCCGGACTGAGTATCAATAGGCTGCTTACGCGGCTGAAAGAGAAAACGTTCGTTACCCGGCCAACTACTTCGAGAAGCTTAGTACCACCATGAACGAGGCAGAGCGTTTCGCTCGGCACTACCCCAGTGTAGATCAGGCTGATGAGTCACTGCAATCCCCATGGGCGACCATGGCAGTGGCTGCGCTGGCGGCCTGCCCATGGAGAGATCCATGGGACGCTCTAATTTTGACACGGTGCGAAGAGCCTATTGAGCTAGTTGGTATCCTCCGGCCCCTGAATGCGGCTAATCCTAACTGCGGAGCGCACACCCACATACCAGTGGGTAGTGTGTCGTAACGGGCAACTCTGCAGCGGAACCGACTACTTTGGGTGTCCGTGTTTCCTTTTATTCTCAT…	TCCCCGGACTGAGTATCAATAGGCTGCTTACGCGGCTGAAAGAGAAAACGTTCGTTACCCGGCCAACTACTTCGAGAAGCTTAGTACCACCATGAACGAGGCAGAGCGTTTCGCTCGGCACTACCCCAGTGTAGATCAGGCTGATGAGTCACTGCAATCCCCATGGGCGACCATGGCAGTGGCTGCGCTGGCGGCCTGCCCATGGAGAGATCCATGGGACGCTCTAATTTTGACACGGTGCGAAGAGCCTATTGAGCTAGTTGGTAGTCCTCCGGCCCCTGAATGCGGCTAATCCTAACTGCGGAGCGCACACCCACATACCAGTGGGTAGTGTGTCGTAACGGGCAACTCTGCAGCGGAACCGACTACTTTGGGTGTCCGTGTTTCCTTTTATTCTCA…
96	A	EV-A71	C1like	Ref	KU641501	37507/TH/DE	Homo sapiens	Germany	2015	TCCCCGGACTGAGTATCAATAGACTGCTTACGCGGTTGAAGGAGAAAACGTTCGTTACCCGGCTAACTACTTCGAGAAACTTAGTAACACCATCGAAGCTGCAGGGTGTTTCGCTCAGCACTTCCCCCGTGTAGATCAGGCCGATGAGTCACCGCAATCCCCACGGGCGACCGTGGCGGTGGCTGCGTTGGCGGCCTGCCTATGGGGCAACCCATAGGACGCCCTAAAGTGGACATGGTGCGAAGAGTCTATTGAGCTAGTTAGTATCCTCCGGCCCCTGAATGCGGCTAATCCTAACTGCGGAGCACATACCCTCAAGCCAGAGGGTGGTGTGTCGTAACGGGTAACTCTGCAGCGGAACCGACTACTTTGGGTGTCCGTGTTTCCTTTTATTCTTAC…	TCCCCGGACTGAGTATCAATAGACTGCTTACGCGGTTGAAGGAGAAAACGTTCGTTACCCGGCTAACTACTTCGAGAAACTTAGTAACACCATCGAAGCTGCAGGGTGTTTCGCTCAGCACTTCCCCCGTGTAGATCAGGCCGATGAGTCACCGCAATCCCCACGGGCGACCGTGGCGGTGGCTGCGTTGGCGGCCTGCCTATGGGGCAACCCATAGGACGCCCTAAAGTGGACATGGTGCGAAGAGTCTATTGAGCTAGTTAGTAGTCCTCCGGCCCCTGAATGCGGCTAATCCTAACTGCGGAGCACATACCCTCAAGCCAGAGGGTGGTGTGTCGTAACGGGTAACTCTGCAGCGGAACCGACTACTTTGGGTGTCCGTGTTTCCTTTTATTCTTA…
97	A	EV-A71	C1like	Ref	KU641502	45849/BE/DE	Homo sapiens	Germany	2015	TCCCCGGACTGAGTATCAATAGACTGCTTACGCGGTTGAAGGAGAAAACGTTCGTTACCCGGCTAACTACTTCGAGAAACTTAGTAACACCGTCGAAGCTGCAGGGTGTTTCGCTCAGCACTTCCCCCGTGTAGATCAGGCCGATGAGTCACCGCAATCCCCACGGGCGACCGTGGCGGTGGCTGCGTTGGCGGCCTGCCTATGGGGCAACCCATAGGACGCCCTAAAGTGGACATGGTGCGAAGAGTCTATTGAGCTAGTTAGTATCCTCCGGCCCCTGAATGCGGCTAATCCTAACTGCGGAGCACATACCCTCAAGCCAGAGGGTGGTGTGTCGTAACGGGTAACTCTGCAGCGGAACCGACTACTTTGGGTGTCCGTGTTTCCTTTTATTCTTAC…	TCCCCGGACTGAGTATCAATAGACTGCTTACGCGGTTGAAGGAGAAAACGTTCGTTACCCGGCTAACTACTTCGAGAAACTTAGTAACACCGTCGAAGCTGCAGGGTGTTTCGCTCAGCACTTCCCCCGTGTAGATCAGGCCGATGAGTCACCGCAATCCCCACGGGCGACCGTGGCGGTGGCTGCGTTGGCGGCCTGCCTATGGGGCAACCCATAGGACGCCCTAAAGTGGACATGGTGCGAAGAGTCTATTGAGCTAGTTAGTAGTCCTCCGGCCCCTGAATGCGGCTAATCCTAACTGCGGAGCACATACCCTCAAGCCAGAGGGTGGTGTGTCGTAACGGGTAACTCTGCAGCGGAACCGACTACTTTGGGTGTCCGTGTTTCCTTTTATTCTTA…
98	A	EV-A71	C1-like	This cohort	MZ004682	BI019	Homo sapiens	Thailand	2020	TCCCCGGACTGAGTATCAATAGACTGCTTACGCGGTTGAAGGAGAAAACGTTCGTTACCCGGCTAACTACTTCGAGAAACTTAGTAACACCGTCGAAGCTGCAGGGTGTTTCGCTCAGCACTTCCCCCGTGTAGATCAGGCCGATGAGTCACCGCAATCCCCACGGGCGACCGTGGCGGTGGCTGCGTTGGCGGCCTGCCTATGGGGCAACCCATAGGACGCCCTAAAGTGGACATGGTGCGAAGAGTCTATTGAGCTAGTTAGTAGTCCTCCGGCCCCTGAATGCGGCTAATCCTAACTGCGGAGCACATACCCTCAAGCCAGAGGGTGGTGTGTCGTAACGGGTAACTCTGCAGCGGAACCGACTACTTTGGGTGTCCGTGTTTCCTTTTATTCTTA…	n/a
99	A	EV-A71	C1-like	This cohort	MZ004683	BI020	Homo sapiens	Thailand	2020	TCCCCGGACTGAGTATCAATAGACTGCTTACGCGGTTGAAGGAGAAAACGTTCGTTACCCGGCTAACTACTTCGAGAAACTTAGTAACACCGTCGAAGCTGCAGGGTGTTTCGCTCAGCACTTCCCCCGTGTAGATCAGGCCGATGAGTCACCGCAATCCCCACGGGCGACCGTGGCGGTGGCTGCGTTGGCGGCCTGCCTATGGGGCAACCCATAGGACGCCCTAAAGTGGACATGGTGCGAAGAGTCTATTGAGCTAGTTAGTAGTCCTCCGGCCCCTGAATGCGGCTAATCCTAACTGCGGAGCACATACCCTCAAGCCAGAGGGTGGTGTGTCGTAACGGGTAACTCTGCAGCGGAACCGACTACTTTGGGTGTCCGTGTTTCCTTTTATTCTTA…	n/a
100	A	EV-A71	C1-like	This cohort	MZ004684	BC187	Homo sapiens	Thailand	2020	TCCCCGGACTGAGTATCAATAGACTGCTTACGCGGTTGAAGGAGAAAACGTTCGTTACCCGGCTAACTACTTCGAGAAACTTAGTAACACCGTCGAAGCTGCAGGGTGTTTCGCTCAGCACTTCCCCCGTGTAGATCAGGCCGATGAGTCACCGCAATCCCCACGGGCGACCGTGGCGGTGGCTGCGTTGGCGGCCTGCCTATGGGGCAACCCATAGGACGCCCTAAAGTGGACATGGTGCGAAGAGTCTATTGAGCTAGTTAGTAGTCCTCCGGCCCCTGAATGCGGCTAATCCTAACTGCGGAGCACATACCCTCAAGCCAGAGGGTGGTGTGTCGTAACGGGTAACTCTGCAGCGGAACCGACTACTTTGGGTGTCCGTGTTTCCTTTTATTCTTA…	n/a
101	A	EV-A71	C2	Ref	AF304457	Tainan/5746/98	Homo sapiens	Taiwan	1998	TCCCCGGACTGAGTATCAATAGGCTGCTCGCGCGGCTGAAGGAGAAAACGTTCGTTACCCGACCAACTACTTCGAGAAGCTTAGTACCACCATGAACGAGGCAGGGTGTTTCGCTCAGCACAACCCCAGTGTAGATCAGGCTGATGAGTCACTGCAACCCCCATGGGCGACCATGGCAGTGGCTGCGTTGGCGGCCTGCCCATGGAGAAATCCATGGGACGCTCTAATTCTGACATGGTGTGAAGAGCCTATTGAGCTAGCTGGTATCCTCCGGCCCCTGAATGCGGCTAATCCTAACTGCGGAGCACATGCTCACAAACCAGTGGGTGGTGTGTCGTAACGGGCAACTCTGCAGCGGAACCGACTACTTTGGGTGTCCGTGTTTCCTTTTATTCCTAT…	TCCCCGGACTGAGTATCAATAGGCTGCTCGCGCGGCTGAAGGAGAAAACGTTCGTTACCCGACCAACTACTTCGAGAAGCTTAGTACCACCATGAACGAGGCAGGGTGTTTCGCTCAGCACAACCCCAGTGTAGATCAGGCTGATGAGTCACTGCAACCCCCATGGGCGACCATGGCAGTGGCTGCGTTGGCGGCCTGCCCATGGAGAAATCCATGGGACGCTCTAATTCTGACATGGTGTGAAGAGCCTATTGAGCTAGCTGGTAGTCCTCCGGCCCCTGAATGCGGCTAATCCTAACTGCGGAGCACATGCTCACAAACCAGTGGGTGGTGTGTCGTAACGGGCAACTCTGCAGCGGAACCGACTACTTTGGGTGTCCGTGTTTCCTTTTATTCCTA…
102	A	EV-A71	C2	Ref	KX372324	SiICRC02/TH/2013	Homo sapiens	Thailand	2013	TCCCCGGACCGAGTATCAATAGGCTGCTCGCGCGGCTGAAGGAGAAAACGTTCGTTACCCGGCCAACTACTTCGAGAAGCCTAGTACCACCATGAACGAGGCAGAGTGTTTCGCTCAGCACAACCCCAGTGTAGATCAGGCTGATGAGTCACTGCAACCCCCATGGGTGACCATGGCAGTGGCTGCGTTGGCGGCCTGCCCATGGAGAAATCCATGGGACGCTCTAATTCTGACATGGTGTGAAGAGCCTATTGACCTAGATGGTATCCTCCGGCCCCTGAATGCGGCTAATCCTAACTGCGGAGCACATGCTCACAAACCAGTGGGTGGTGTGTCGTAATGGGCAACTCTGCAGCGGAACCGACTACTTTGGGTGTCCGTGTTTCCTTTTATTCCTAT…	TCCCCGGACCGAGTATCAATAGGCTGCTCGCGCGGCTGAAGGAGAAAACGTTCGTTACCCGGCCAACTACTTCGAGAAGCCTAGTACCACCATGAACGAGGCAGAGTGTTTCGCTCAGCACAACCCCAGTGTAGATCAGGCTGATGAGTCACTGCAACCCCCATGGGTGACCATGGCAGTGGCTGCGTTGGCGGCCTGCCCATGGAGAAATCCATGGGACGCTCTAATTCTGACATGGTGTGAAGAGCCTATTGACCTAGATGGTAGTCCTCCGGCCCCTGAATGCGGCTAATCCTAACTGCGGAGCACATGCTCACAAACCAGTGGGTGGTGTGTCGTAATGGGCAACTCTGCAGCGGAACCGACTACTTTGGGTGTCCGTGTTTCCTTTTATTCCTA…
103	A	EV-A71	C2	Ref	MG214681	30-2/2015/BJ	Homo sapiens	China	2015	TCCCCGGACCGAGTATCAATAGGCTGCTCGCGCGGCTGAAGGAGAAAACGTTCGTTACCCGACCAACTACTTCGAGAAGCTTAGTACCACCATGAACGAGGCAGAGTGTTTCGTTCAGCACAACCCCAGTGTAGATCAGGCTGATGAGTCACTGCAATCCCCATGGGCGACCATGGCAGTGGCTGCGTTGGCGGCCTGCCCATGGAGAAATCCATGGGACGCTCTAATTCTGACATGGTGTGAAGAGCCTATTGAGCTAGCTGGTATCCTCCGGCCCCTGAATGCGGCTAATCCTAACTGCGGAGCACATGCTCACAAACCAGTGGGTGGTGTGTCGTAATGGGCAACTCTGCAGCGGAACCGACTACTTTGGGTGTCCGTGTTTCCTTTTATCCTTAT…	TCCCCGGACCGAGTATCAATAGGCTGCTCGCGCGGCTGAAGGAGAAAACGTTCGTTACCCGACCAACTACTTCGAGAAGCTTAGTACCACCATGAACGAGGCAGAGTGTTTCGTTCAGCACAACCCCAGTGTAGATCAGGCTGATGAGTCACTGCAATCCCCATGGGCGACCATGGCAGTGGCTGCGTTGGCGGCCTGCCCATGGAGAAATCCATGGGACGCTCTAATTCTGACATGGTGTGAAGAGCCTATTGAGCTAGCTGGTAGTCCTCCGGCCCCTGAATGCGGCTAATCCTAACTGCGGAGCACATGCTCACAAACCAGTGGGTGGTGTGTCGTAATGGGCAACTCTGCAGCGGAACCGACTACTTTGGGTGTCCGTGTTTCCTTTTATCCTTA…
104	A	EV-A71	C2like	Ref	HM622391	2008-00643	Homo sapiens	Taiwan	2008	TCCCCGGGCTGAGTATCAATAGACTGCTTACGCGGTTGAAGGAGAAAACGCTCGTTACCCGGCTAACTACTTCGAGAAACCTAGTAACACCATGAAAGTTGCAGGGTGTTTCGCTCAGCACTTCCCCCGTGTAGATCAGGTCGATGAGTCACTGCAAACCCCACGGGCGACCGTGGCAGTGGCTGCGTTGGCGGCCTGCCCATGGGGTAACCCATGGGACGCTCTAATACTGACATGGTGCGAAGAGTCTATTGAGCTAGTTAGTATCCTCCGGCCCCTGAATGCGGCTAATCCTAACTGCGGAGCACACACCCTCAACCCAGGGGGCGGTGTGTCGTAACGGGCAACTCTGCAGCGGAACCGACTACTTTGGGTGTCCGTGTTTCCTTTTATCTCTAT…	TCCCCGGGCTGAGTATCAATAGACTGCTTACGCGGTTGAAGGAGAAAACGCTCGTTACCCGGCTAACTACTTCGAGAAACCTAGTAACACCATGAAAGTTGCAGGGTGTTTCGCTCAGCACTTCCCCCGTGTAGATCAGGTCGATGAGTCACTGCAAACCCCACGGGCGACCGTGGCAGTGGCTGCGTTGGCGGCCTGCCCATGGGGTAACCCATGGGACGCTCTAATACTGACATGGTGCGAAGAGTCTATTGAGCTAGTTAGTAGTCCTCCGGCCCCTGAATGCGGCTAATCCTAACTGCGGAGCACACACCCTCAACCCAGGGGGCGGTGTGTCGTAACGGGCAACTCTGCAGCGGAACCGACTACTTTGGGTGTCCGTGTTTCCTTTTATCTCTA…
105	A	EV-A71	C2like	Ref	HM622392	2008-07776	Homo sapiens	Taiwan	2008	TCCCCGGGCTGAGTATCAATAGACTGCTTACGCGGTTGAAGGAGAAAACGCTCGTTACCCGGCTAACTACTTCGAGAAACCTAGTAACACCATGAAAGTTGCAGGGTGTTTCGCTCAGCACTTCCCCCGTGTAGATCAGGTCGATGAGTCACTGCAAACCCCACGGGCGACCGTGGCAGTGGCTGCGTTGGCGGCCTGCCCATGGGGTAACCCATGGGACGCTCTGATACTGACATGGTGCGAAGAGTCTATTGAGCTAGTTAGTATCCTCCGGCCCCTGAATGCGGCTAATCCTAACTGCGGAGCACACACCCTCAACCCAGGGGGCGGTGTGTCGTAACGGGCAACTCTGCAGCGGAACCGACTACTTTGGGTGTCCGTGTTTCCTTTTATCTCTAT…	TCCCCGGGCTGAGTATCAATAGACTGCTTACGCGGTTGAAGGAGAAAACGCTCGTTACCCGGCTAACTACTTCGAGAAACCTAGTAACACCATGAAAGTTGCAGGGTGTTTCGCTCAGCACTTCCCCCGTGTAGATCAGGTCGATGAGTCACTGCAAACCCCACGGGCGACCGTGGCAGTGGCTGCGTTGGCGGCCTGCCCATGGGGTAACCCATGGGACGCTCTGATACTGACATGGTGCGAAGAGTCTATTGAGCTAGTTAGTAGTCCTCCGGCCCCTGAATGCGGCTAATCCTAACTGCGGAGCACACACCCTCAACCCAGGGGGCGGTGTGTCGTAACGGGCAACTCTGCAGCGGAACCGACTACTTTGGGTGTCCGTGTTTCCTTTTATCTCTA…
106	A	EV-A71	C2like	Ref	JQ280307	3149	Homo sapiens	Taiwan	2008	TCCCCGGGCTGAGTATCAATAGACTGCTTACGCGGTTGAAGGAGAAAACGTTCGTTACCCGGCTAACTACTTCGAGAAACCTAGTAACACCATGAAAGTTGCAGGGTGTTTCGCTCAGCACTTCCCCCGTGTAGATCAGGTCGATGAGTCACTGCAAACCCCACGGGCGACCGTGGCAGTGGCTGCGTTGGCGGCCTGCCCATGGGGTAACCCATGGGACGCTCTGATACTGACATGGTGCGAAGAGTCTATTGAGCTAGTTAGTATCCTCCGGCCCCTGAATGCGGCTAATCCTAACTGCGGAGCACACACCCTCAACCCAGGGGGCGGTGTGTCGTAACGGGCAACTCTGCAGCGGAACCGACTACTTTGGGTGTCCGTGTTTCCTTTTATCTCTAT…	TCCCCGGGCTGAGTATCAATAGACTGCTTACGCGGTTGAAGGAGAAAACGTTCGTTACCCGGCTAACTACTTCGAGAAACCTAGTAACACCATGAAAGTTGCAGGGTGTTTCGCTCAGCACTTCCCCCGTGTAGATCAGGTCGATGAGTCACTGCAAACCCCACGGGCGACCGTGGCAGTGGCTGCGTTGGCGGCCTGCCCATGGGGTAACCCATGGGACGCTCTGATACTGACATGGTGCGAAGAGTCTATTGAGCTAGTTAGTAGTCCTCCGGCCCCTGAATGCGGCTAATCCTAACTGCGGAGCACACACCCTCAACCCAGGGGGCGGTGTGTCGTAACGGGCAACTCTGCAGCGGAACCGACTACTTTGGGTGTCCGTGTTTCCTTTTATCTCTA…
107	A	EV-A71	C3	Ref	DQ341355	06-KOR-00	Homo sapiens	South Korea	N/A	TCCCCGGACTGAGTATCAATAGGCTGCTTGCGCGGCTGAAGGAGAAAACGTTCGTTACCCGGCCAACTACTTCGAGAAGCTTAGTACCACCATGAACGATGCAGAGTGTTTCGTTCAGCACAACCCCAGTGTAGATCAGGCTGATGAGTCACTGCAATCCCCATGGGCGACCATGGCAGTGGCTGCGTTGGCGGCCTGCCCATGGAGAAATCCATGGGACGCTCTAATTCTGACATGGTGCGAAGAGCCTATTGAGCTAGCTGGTATCCTCCGGCCCCTGAATGCGGCTAATCCCAACTGCGGAGCACACGCTCACAAGCCAGTGGGTAGTGTGTCGTAACGGGCAACTCTGCAGCGGAACCGACTACTTTGGGTGTCCGTGTTTCCTTTTATTCTTAT…	TCCCCGGACTGAGTATCAATAGGCTGCTTGCGCGGCTGAAGGAGAAAACGTTCGTTACCCGGCCAACTACTTCGAGAAGCTTAGTACCACCATGAACGATGCAGAGTGTTTCGTTCAGCACAACCCCAGTGTAGATCAGGCTGATGAGTCACTGCAATCCCCATGGGCGACCATGGCAGTGGCTGCGTTGGCGGCCTGCCCATGGAGAAATCCATGGGACGCTCTAATTCTGACATGGTGCGAAGAGCCTATTGAGCTAGCTGGTAATCCTCCGGCCCCTGAATGCGGCTAATCCCAACTGCGGAGCACACGCTCACAAGCCAGTGGGTAGTGTGTCGTAACGGGCAACTCTGCAGCGGAACCGACTACTTTGGGTGTCCGTGTTTCCTTTTATTCTTA…
108	A	EV-A71	C3	Ref	DQ341356	03-KOR-00	Homo sapiens	South Korea	N/A	TCCCCGGACTGAGTATCAATAGGCTGCTTGCGCGGCTGAAGGAGAAAACGTTCGTTACCCGGCCAACTACTTCGAGAAGCTTAGTACCACCATGAACGATGCAGAGTGTTTCGTTCAGCACAACCCCAGTGTAGATCAGGCTGATGAGTCACTGCAATCCCCATGGGCGACCATGGCAGTGGCTGCGTTGGCGGCCTGCCCATGGAGAAATCCATGGGACGCTCTAATTCTGACATGGTGCGAAGAGCCTATTGAGCTAGCTGGTATCCTCCGGCCCCTGAATGCGGCTAATCCCAACTGCGGAGCACACGCTCACAAGCCAGTGGGTAGTGTGTCGTAACGGGCAACTCTGCAGCGGAACCGACTACTTTGGGTGTCCGTGTTTCCTTTTATTCTTAT…	TCCCCGGACTGAGTATCAATAGGCTGCTTGCGCGGCTGAAGGAGAAAACGTTCGTTACCCGGCCAACTACTTCGAGAAGCTTAGTACCACCATGAACGATGCAGAGTGTTTCGTTCAGCACAACCCCAGTGTAGATCAGGCTGATGAGTCACTGCAATCCCCATGGGCGACCATGGCAGTGGCTGCGTTGGCGGCCTGCCCATGGAGAAATCCATGGGACGCTCTAATTCTGACATGGTGCGAAGAGCCTATTGAGCTAGCTGGTAATCCTCCGGCCCCTGAATGCGGCTAATCCCAACTGCGGAGCACACGCTCACAAGCCAGTGGGTAGTGTGTCGTAACGGGCAACTCTGCAGCGGAACCGACTACTTTGGGTGTCCGTGTTTCCTTTTATTCTTA…
109	A	EV-A71	C4	Ref	GU459070	FY23-K12	Homo sapiens	China	2008	TCCCCGGACTGAGTATCAATAGACTGCTCGCGCGGTTGAAGGAGAAAACGTTCGTTATCCGGCTAGCTACTCCGGAAAACCTAGTAACACCATGAAAGTTGCGGAGAGCTTCGTTCAGCACTCCCCCAGTGTAGATCAGGTCGATGAGTCACCGCATTCCCCACGGGCGACCGTGGCGGTGGCTGCGTTGGCGGCCTGCCCATGGGGTAACCCATGGGGCGCTCTAATACGGACATGGTGTGAAGAGTCTACTGGGCTAGTTAGTATCCTCCGGCCCCTGAATGCGGCTAATCCCAACTGCGGAGCACACGCCCACAAGCCAGCGGGTAGTGTGTCGTAACGGGTAACTCTGCAGCGGAACCGACTACTTTGGGTGTCCGTGTTTCCTTTTATCTTTAT…	TCCCCGGACTGAGTATCAATAGACTGCTCGCGCGGTTGAAGGAGAAAACGTTCGTTATCCGGCTAGCTACTCCGGAAAACCTTAGTAACACCATGAAAGTTGCGGAGAGCTTCGTTCAGCACTCCCCCAGTGTAGATCAGGTCGATGAGTCACCGCATTCCCCACGGGCGACCGTGGCGGTGGCTGCGTTGGCGGCCTGCCCATGGGGTAACCCATGGGGCGCTCTAATACGGACATGGTGTGAAGAGTCTACTGGGCTAGTTAGTAGTCCTCCGGCCCCTGAATGCGGCTAATCCCAACTGCGGAGCACACGCCCACAAGCCAGCGGGTAGTGTGTCGTAACGGGTAACTCTGCAGCGGAACCGACTACTTTGGGTGTCCGTGTTTCCTTTTATCTTT…
110	A	EV-A71	C4	Ref	HQ426649	2010FJLY008	Homo sapiens	China	2013	TCCCCGGACTGAGTATCAATAGACTGCTCGCGCGGTTGAAGGAGAAAACGTTCGTTACCCGACTAGCTACTTCGGAAAGCCTAGTAACACCATGAAAGTTGCGGAGGGCTTCGTTCAGCACTCCCCCAGTGTAGATCAGGTCGATGAGTCACCGCATTCCCCACGGGCGACCGTGGCGGTGGCTGCGTTGGCGGCCTGCCCATGGGGTAACCCATGGGGCGCTCTAATACGGACATGGTGTGAAGAGTCTACTGAGCTAGTTAGTATCCTCCGGCCCCTGAATGCGGCTAATCCCAACTGCGGAGCACACGCCCACAAGCCAGCGGGTAGTGTGTCGTAATGGGTAACTCTGCAGCGGAACCGACTACTTTGGGTGTCCGTGTTTCCTTTTATCTTTAT…	TCCCCGGACTGAGTATCAATAGACTGCTCGCGCGGTTGAAGGAGAAAACGTTCGTTACCCGACTAGCTACTTCGGAAAGCCTAGTAACACCATGAAAGTTGCGGAGGGCTTCGTTCAGCACTCCCCCAGTGTAGATCAGGTCGATGAGTCACCGCATTCCCCACGGGCGACCGTGGCGGTGGCTGCGTTGGCGGCCTGCCCATGGGGTAACCCATGGGGCGCTCTAATACGGACATGGTGTGAAGAGTCTACTGAGCTAGTTAGTAGTCCTCCGGCCCCTGAATGCGGCTAATCCCAACTGCGGAGCACACGCCCACAAGCCAGCGGGTAGTGTGTCGTAATGGGTAACTCTGCAGCGGAACCGACTACTTTGGGTGTCCGTGTTTCCTTTTATCTTTA…
111	A	EV-A71	C4	Ref	KP289428	EV71/P63/2013/China	Homo sapiens	China	2013	TCCCCGGACTGAGTATCAATAGACTGCTCGCGCGGTTGAAGGAGAAAACGTTCGTTACCCGGCTAACTACTTCGGAAAACCTAGTAACACCATGAAAGTTGCGGAGAGCTTCGTTCAGCACTCCCCCAGTGTAGATCAGGTCGATGAGTCACCGCATTCCCCACGGGCGACCGTGGCGGTGGCTGCGTTGGCGGCCTGCCCATGGGGTAACCCATGGGGCGCTCTAATACGGACATGGTGTGAAGAGTCTACTGAGCTAGTTAGTATCCTCCGGCCCCTGAATGCGGCTAATCCTAACTGCGGAGCACACGCCCACAAGCCAGCGGGTAGTGTGTCGTAATGGGTAACTCTGCAGCGGAACCGACTACTTTGGGTGTCCGTGTTTCCTTTTATCTTTAT…	TCCCCGGACTGAGTATCAATAGACTGCTCGCGCGGTTGAAGGAGAAAACGTTCGTTACCCGGCTAACTACTTCGGAAAACCTAGTAACACCATGAAAGTTGCGGAGAGCTTCGTTCAGCACTCCCCCAGTGTAGATCAGGTCGATGAGTCACCGCATTCCCCACGGGCGACCGTGGCGGTGGCTGCGTTGGCGGCCTGCCCATGGGGTAACCCATGGGGCGCTCTAATACGGACATGGTGTGAAGAGTCTACTGAGCTAGTTAGTAGTCCTCCGGCCCCTGAATGCGGCTAATCCTAACTGCGGAGCACACGCCCACAAGCCAGCGGGTAGTGTGTCGTAATGGGTAACTCTGCAGCGGAACCGACTACTTTGGGTGTCCGTGTTTCCTTTTATCTTTA…
112	A	EV-A71	C4	Ref	KY425527	CSF15/YN/CHN/2013	Homo sapiens	China	2013	TCCCCGGACTGAGTATCAATAGACTGCTCGCGCGGTTGAAGGAGAAAACGTTCGTTATCCGGCTAGCTACTTCGGAAAACCTAGTAACACCATGAAAGTTGCGGAGAGCTTCGTTCAGCACTCCCCCAGTGTAGATCAGGTCGATGAGTCACCGCATTCCCCACGGGCGACCGTGGCGGTGGCTGCGTTGGCGGCCTGCCCATGGGGTAACCCATGGGGCGCTCTAATACGGACATGGTGTGAAGAGTCTACTGAGCTAGTTAGTAGTCCTCCGGCCCCTGAATGCGGCTAATCCCAACTGCGGAGCACACGCCCACAAGCCAGCGGGTAGTGTGTCGTAACGGGTAACTCTGCAGCGGAACCGACTACTTTGGGTGTCCGTGTTTCCTTTTATCTTTA…	TCCCCGGACTGAGTATCAATAGACTGCTCGCGCGGTTGAAGGAGAAAACGTTCGTTATCCGGCTAGCTACTTCGGAAAACCTAGTAACACCATGAAAGTTGCGGAGAGCTTCGTTCAGCACTCCCCCAGTGTAGATCAGGTCGATGAGTCACCGCATTCCCCACGGGCGACCGTGGCGGTGGCTGCGTTGGCGGCCTGCCCATGGGGTAACCCATGGGGCGCTCTAATACGGACATGGTGTGAAGAGTCTACTGAGCTAGTTAGTAGTCCTCCGGCCCCTGAATGCGGCTAATCCCAACTGCGGAGCACACGCCCACAAGCCAGCGGGTAGTGTGTCGTAACGGGTAACTCTGCAGCGGAACCGACTACTTTGGGTGTCCGTGTTTCCTTTTATCTTTA…
113	A	EV-A71	C4	Ref	MT708804	2019-EV-A71-R405	Homo sapiens	China	2019	TCCCCGGACTGAGTATCAATAGACTGCTCGCGCGGTTGAAGGAGAAAACGTTCGTTACCCGGCCAACTACTTCGGAAAACCCAGTAACACCATGAAAGTTGCGGAGAGCTTCGTTCAGCACTCCCCCAGTGTAGATCAGGTCGATGAGTCACCGCATTCCCCACGGGCGACCGTGGCGGTGGCTGCGTTGGCGGCCTGCCCATGGGGCAACCCATGGGGCGCTCTAATACGGACATGGTGTGAAGAGTCTACTGAGCTAGTTGGTAGTCCTCCGGCCCCTGAATGCGGCTAATCCCAACTGCGGAGCACACGCCCACAATCCAGCGGGTAGTGTGTCGTAATGGGTAACTCTGCAGCGGAACCGACTACTTTGGGTGTCCGTGTTTCCTTTTATCTTTA…	TCCCCGGACTGAGTATCAATAGACTGCTCGCGCGGTTGAAGGAGAAAACGTTCGTTACCCGGCCAACTACTTCGGAAAACCCAGTAACACCATGAAAGTTGCGGAGAGCTTCGTTCAGCACTCCCCCAGTGTAGATCAGGTCGATGAGTCACCGCATTCCCCACGGGCGACCGTGGCGGTGGCTGCGTTGGCGGCCTGCCCATGGGGCAACCCATGGGGCGCTCTAATACGGACATGGTGTGAAGAGTCTACTGAGCTAGTTGGTAGTCCTCCGGCCCCTGAATGCGGCTAATCCCAACTGCGGAGCACACGCCCACAATCCAGCGGGTAGTGTGTCGTAATGGGTAACTCTGCAGCGGAACCGACTACTTTGGGTGTCCGTGTTTCCTTTTATCTTTA…
114	A	EV-A71	C4	This cohort	MZ004688	PI005	Homo sapiens	Thailand	2019	TCCCCGGACTGAGTATCAATAGACTGCTCGCGCGGTTGAAGGAGAAAACGTTCGTTACCCGGCCAACTACTTCGGAAAACCTAGTAACACCATGAAAGTTGCGGAGAGCTTCGTTCAGCACTCCCCCAGTGTAGATCAGGTCGATGAGTCACCGCATTCCCCACGGGCGACCGTGGCGGTGGCTGCGCTGGCGGCCTGCCCATGGGGCAACCCATGGGGCGCTCTAATACGGACATGGTGTGAAGAGTCTACTGAGCTAGTTGGTAGTCCTCCGGCCCCTGAATGCGGCTAATCCCAACTGCGGAGCACACGCCCACAATCCAGCGGGTAGTGTGTCGTAATGGGTAACTCTGCAGCGGAACCGACTACTTTGGGTGTCCGTGTTTCCTTTTATCTTTA…	n/a
115	A	EV-A71	C4	This cohort	MZ004690	PC047	Homo sapiens	Thailand	2019	TCCCCGGACTGAGTATCAATAGACTGCTCGCGCGGTTGAAGGAGAAAACGTTCGTTATCCGGCTAGCTACTTCGGAAAACCCAGTAACACCATGAAAGTTGCGGAGAGCTTCGTTCAGCACTCCCCCAGTGTAGATCAGGTCGATGAGTCACCGCATTCCCCACGGGCGACCGTGGCGGTGGCTGCGTTGGCGGCCTGCCCATGGGGTAACCCATGGGGCGCTCTAATACGGACATGGTGTGAAGAGTCTACTGAGCTAGTTAGTAGTCCTCCGGCCCCTGAATGCGGCTAATCCCAACTGCGGAGCACACACCCACAAGCCAGCGGGTAGTGTGTCGTAACGGGTAACTCTGCAGCGGAACCGACTACTTTGGGTGTCCGTGTTTCCTTTTATCTTTA…	n/a
116	A	EV-A71	C4	This cohort	MZ004691	PC054	Homo sapiens	Thailand	2019	TCCCCGGACTGAGTATCAATAGACTGCTCGCGCGGTTGAAGGAGAAAACGTTCGTTACCCGGCCAACTACTTCGGAAAACCTAGTAACACCATGAAAGTTGCGGAGAGCTTCGTTCAGCACTCCCCCAGTGTAGATCAGGTCGATGAGTCACCGCATTCCCCACGGGCGACCGTGGCGGTGGCTGCGCTGGCGGCCTGCCCATGGGGCAACCCATGGGGCGCTCTAATACGGACATGGTGTGAAGAGTCTACTGAGCTAGTTGGTAGTCCTCCGGCCCCTGAATGCGGCTAATCCCAACTGCGGAGCACACGCCCACAATCCAGCGGGTAGTGTGTCGTAATGGGTAACTCTGCAGCGGAACCGACTACTTTGGGCGTCCGTGTTTCCTTTTATCTTTA…	n/a
117	A	EV-A71	C5	Ref	EF063152	E2005125-TW	Homo sapiens	Taiwan	2006	TCCCCGGACTGAGTATCAATAGGCTGCTCGCGCGGCTGAAAGAGAAAACGTTCGTTACCCGGCCAGCTACTTCGAGAAGCTTAGTACCATCATGAACGAAGCAGAGCGTTTCGCTCAGCACAATCCCAGTGTAGATCAGGCTGATGAGTCACTGCGACCCCCATGGGCGACCATGGCAGTGGCTGCGTTGGCGGCCTGCCCATGGAGAAATCCATGGGACGCTCTAATTCTGACATGGTGCGAAGAGCCTATTGAGCTAGCTGGTATCCTCCGGCCCCTGAATGCGGCTAATCCTAACTGCGGAGCACGCACCCACAAACCAGTGGGCAGTGTGTCGTAACGGGTAACTCTGCAGCGGAACCGACTACTTTGGGTGTCCGTGTTTCCTTTTATTCTTAT…	TCCCCGGACTGAGTATCAATAGGCTGCTCGCGCGGCTGAAAGAGAAAACGTTCGTTACCCGGCCAGCTACTTCGAGAAGCTTAGTACCATCATGAACGAAGCAGAGCGTTTCGCTCAGCACAATCCCAGTGTAGATCAGGCTGATGAGTCACTGCGACCCCCATGGGCGACCATGGCAGTGGCTGCGTTGGCGGCCTGCCCATGGAGAAATCCATGGGACGCTCTAATTCTGACATGGTGCGAAGAGCCTATTGAGCTAGCTGGTAGTCCTCCGGCCCCTGAATGCGGCTAATCCTAACTGCGGAGCACGCACCCACAAACCAGTGGGCAGTGTGTCGTAACGGGTAACTCTGCAGCGGAACCGACTACTTTGGGTGTCCGTGTTTCCTTTTATTCTTA…
118	A	EV-A71	C5	Ref	EU527983	2007-07364	Homo sapiens	Taiwan	2007	TCCCCGGACCGAGTATCAATAGGCTGCTCGCGCGGCTGAAAGAGAAAACGTTCGTTACCCGGCCAGCTACTTCGAGAAGCTTAGTACCATCATGAACGAAGCAGAGCGTTTCGCTCAGCACAATCCCAGTGTAGATCAGGCTGATGAGTCACTGCAAACCCCATGGGCGACCATGGCAGTGGCTGCGTTGGCGGCCTGCCCATGGAGAAATCCATGGGACGCTCTAATTCTGACATGGTGCGAAGAGCCTATTGAGCTAGCTGGTATCCTCCGGCCCCTGAATGCGGCTAATCCTAACTGCGGAGCACGCACCCACAAACCAGTGGGCAGTGTGTCGTAATGGGTAACTCTGCAGCGGAACCGACTACTTTGGGTGTCCGTGTTTCCTTTTATTCTTAT…	TCCCCGGACCGAGTATCAATAGGCTGCTCGCGCGGCTGAAAGAGAAAACGTTCGTTACCCGGCCAGCTACTTCGAGAAGCTTAGTACCATCATGAACGAAGCAGAGCGTTTCGCTCAGCACAATCCCAGTGTAGATCAGGCTGATGAGTCACTGCAAACCCCATGGGCGACCATGGCAGTGGCTGCGTTGGCGGCCTGCCCATGGAGAAATCCATGGGACGCTCTAATTCTGACATGGTGCGAAGAGCCTATTGAGCTAGCTGGTAGTCCTCCGGCCCCTGAATGCGGCTAATCCTAACTGCGGAGCACGCACCCACAAACCAGTGGGCAGTGTGTCGTAATGGGTAACTCTGCAGCGGAACCGACTACTTTGGGTGTCCGTGTTTCCTTTTATTCTTA…
119	A	EV-A71	C6	Ref	KF982854	DL71	Homo sapiens	China	2012	TCCCCGGACCGAGTATCAATAGACTGCTCGCGCGGTTGAAGGAGAAAACGTTCGTTATCCGGCTAACTACTTCGGGAAACCTAGTAACACCATGAAAGTTGCGGAGAGCTTCGTTCAGCACAACCCCAGTGTAGATCAGGCTGATGAGTCACTGCAACCCCCATGGGCGACCATGGCAGTGGCTGCGTTGGCGGCCTGCCCATGGAAAAATCCATGGGACGCTCTAATTCTGACATGGTGTGAAGAGCCTATTGAGCTAGCTGGTATCCTCCGGCCCCTGAATGCGGCTAATCCCAACTGCGGAGCACATGCTCACAAACCAGTGGGTGGTGTGTCGTAACGGGCAACTCTGCAGCGGAACCGACTACTTTGGGTGTCCGTGTTTCCTTTTATCTTTAT…	TCCCCGGACCGAGTATCAATAGACTGCTCGCGCGGTTGAAGGAGAAAACGTTCGTTATCCGGCTAACTACTTCGGGAAACCTAGTAACACCATGAAAGTTGCGGAGAGCTTCGTTCAGCACAACCCCAGTGTAGATCAGGCTGATGAGTCACTGCAACCCCCATGGGCGACCATGGCAGTGGCTGCGTTGGCGGCCTGCCCATGGAAAAATCCATGGGACGCTCTAATTCTGACATGGTGTGAAGAGCCTATTGAGCTAGCTGGTAATCCTCCGGCCCCTGAATGCGGCTAATCCCAACTGCGGAGCACATGCTCACAAACCAGTGGGTGGTGTGTCGTAACGGGCAACTCTGCAGCGGAACCGACTACTTTGGGTGTCCGTGTTTCCTTTTATCTTTA…
120	B	CVA9		Ref	KP266574	LHY03	Homo sapiens	China	2010	ACCCCGGACTGAGTATCAATAGGCCGTTTGCACGGCTGAAGGAGAAAACGTTCGTTACCCGGCCAATTACTTCGAGAAACCTAGTAACACCATTAAAGTTGCGCAGTGTTTCGCTCCACACGACCCCGGTGTAGATCAGGTCGATGAGTCACCGCGTTCCCCACGGGCGACCGTGGCGGTGGCTGCGCTGGCGGCCTGCCCATGGGGCAACCCATGGGACGCTTCAATACTGACATGGTGCGAAGAGTCTATTGAGCTAATTGGTAATCCTCCGGCCCCTGAATGCGGCTAATCCTAACTGCGGAGCAGGCACCCTCAAGCCAGAGGGCAGTCTGTCGTAACGGGCAACTCTGCAGCGGAACCGACTACTTTGGGTGTCCGTGTTTCCTTTTATTCTTG…	ACCCCGGACTGAGTATCAATAGGCCGTTTGCACGGCTGAAGGAGAAAACGTTCGTTACCCGGCCAATTACTTCGAGAAACCTAGTAACACCATTAAAGTTGCGCAGTGTTTCGCTCCACACGACCCCGGTGTAGATCAGGTCGATGAGTCACCGCGTTCCCCACGGGCGACCGTGGCGGTGGCTGCGCTGGCGGCCTGCCCATGGGGCAACCCATGGGACGCTTCAATACTGACATGGTGCGAAGAGTCTATTGAGCTAATTGGTAATCCTCCGGCCCCTGAATGCGGCTAATCCTAACTGCGGAGCAGGCACCCTCAAGCCAGAGGGCAGTCTGTCGTAACGGGCAACTCTGCAGCGGAACCGACTACTTTGGGTGTCCGTGTTTCCTTTTATTCTTG…
121	B	CVA9		Ref	KP289434	CV-A9/P56/2013/China	Homo sapiens	China	2013	ACCCCGGACTGAGTATCAATAGGCCGTTCGCACGGCTGAAGGAGAAAACGTTCGTTACCCGGCCAATTACTTCGAGAAACCTAGTAACACCATGAAAGTTGCGCAGTGTTTCGCTCCGCACGACCCCGGTGTAGATCAGGTCGATGAGCCACCGCGTTCCCCACGGGCGACCGTGGCGGTGGCTGCGCTGGCGGCCTGCCCATGGGGCAACCCATGGGACGCTTCAATACTGACATGGTGCGAAGAGTCTATTGAGCTAATTGGTAGTCCTCCGGCCCCTGAATGCGGCTAATCCTAACTGCGGAGCAGGCACCCTCAAGCCAGAGGGCAGTCTGTCGTAACGGGCAACTCTGCAGCGGAACCGACTACTTTGGGTGCCGTGTTTCCTTTTATTCTTGA…	ACCCCGGACTGAGTATCAATAGGCCGTTCGCACGGCTGAAGGAGAAAACGTTCGTTACCCGGCCAATTACTTCGAGAAACCTAGTAACACCATGAAAGTTGCGCAGTGTTTCGCTCCGCACGACCCCGGTGTAGATCAGGTCGATGAGCCACCGCGTTCCCCACGGGCGACCGTGGCGGTGGCTGCGCTGGCGGCCTGCCCATGGGGCAACCCATGGGACGCTTCAATACTGACATGGTGCGAAGAGTCTATTGAGCTAATTGGTAGTCCTCCGGCCCCTGAATGCGGCTAATCCTAACTGCGGAGCAGGCACCCTCAAGCCAGAGGGCAGTCTGTCGTAACGGGCAACTCTGCAGCGGAACCGACTACTTTGGGTGCCGTGTTTCCTTTTATTCTTGA…
122	B	CVA9		Ref	KP290111	CV-A9/P220/2013/China	Homo sapiens	China	2013	ACCCCGGACTGAGTATCAATAGGCCGTTCGCACGGCTGAAGGAGAAAACGTTCGTTACCCGGCCAATTACTTCGAGAAACCCAGTAACACCATGAAAGTTGCGCAGCGTTTCGCTCCGCACGACCCCGGTGTAGATCAGGTCGATGAGTCACCGCGTTCCCCACGGGCGACCGTGGCGGTGGCTGCGCTGGCGGCCTGCCCATGGGGCAACCCATGGGACGCTTCAATACTGACATGGTGCGAAGAGTCTATTGAGCTAATTGGTAGTCCTCCGGCCCCTGAATGCGGCTAATCCTAACTGCGGAGCAGGTACCCTCAAGCCAGAGGGCAGTCTGTCGTAACGGGCAACTCTGCAGCGGAACCGACTACTTTGGGTGTCCGTGTTTCCTTTTATTCTTG…	ACCCCGGACTGAGTATCAATAGGCCGTTCGCACGGCTGAAGGAGAAAACGTTCGTTACCCGGCCAATTACTTCGAGAAACCCAGTAACACCATGAAAGTTGCGCAGCGTTTCGCTCCGCACGACCCCGGTGTAGATCAGGTCGATGAGTCACCGCGTTCCCCACGGGCGACCGTGGCGGTGGCTGCGCTGGCGGCCTGCCCATGGGGCAACCCATGGGACGCTTCAATACTGACATGGTGCGAAGAGTCTATTGAGCTAATTGGTAGTCCTCCGGCCCCTGAATGCGGCTAATCCTAACTGCGGAGCAGGTACCCTCAAGCCAGAGGGCAGTCTGTCGTAACGGGCAACTCTGCAGCGGAACCGACTACTTTGGGTGTCCGTGTTTCCTTTTATTCTTG…
123	B	CVA9		Ref	KY674974	16C2	Homo sapiens	USA	2016	ACCCCGGACTGAGTATCAATAGGCCGTTTGCACGGCTGAAGGAGAAAACGTTCGTTACCCGGCCAATTACTTCGAGAAACCCAGTAACACCATGAAGGTTGCGCAGTGTATCGCTCCGCACGACCCCGGTGTAGATCAGGCCGATGAGCCACCGCGTTCCCCACGGGCGACCGTGGCGGTGGCTGCGCTGGCGGCCTGCCCATGGGGCAACCCATGGGACGCTACAATACCGACATGGTGCGAAGAGTCTATTGAGCTAATTGGTAGTCCTCCGGCCCCTGAATGCGGCTAATCCTAACTGCGGAGCAGGCACCCTCAAGCCAGAGGGCAGCTTGTCGTAACGGGCAACTCTGCAGCGGAACCGACTACTTTGGGTGTCCGTGTTTCTTTTATTCTTGA…	ACCCCGGACTGAGTATCAATAGGCCGTTTGCACGGCTGAAGGAGAAAACGTTCGTTACCCGGCCAATTACTTCGAGAAACCCAGTAACACCATGAAGGTTGCGCAGTGTATCGCTCCGCACGACCCCGGTGTAGATCAGGCCGATGAGCCACCGCGTTCCCCACGGGCGACCGTGGCGGTGGCTGCGCTGGCGGCCTGCCCATGGGGCAACCCATGGGACGCTACAATACCGACATGGTGCGAAGAGTCTATTGAGCTAATTGGTAGTCCTCCGGCCCCTGAATGCGGCTAATCCTAACTGCGGAGCAGGCACCCTCAAGCCAGAGGGCAGCTTGTCGTAACGGGCAACTCTGCAGCGGAACCGACTACTTTGGGTGTCCGTGTTTCTTTTATTCTTGA…
124	B	CVA9		Ref	MF422557	61238-7074	Homo sapiens	Taiwan	2008	ATCCCGGACTGAGTATCAATAGGCTGTTTGCACGGCTGAAGGAGAAAACGTTCGTTACCCGGCCAATTACTTCGAGAAACCTAGTAACACCATGGAAGTTGCGTAGTGTTTCGCTCCGCACGACCCCGGTGTAGATCAGGTCGATGAGCCACCGCGTTCCCCACGGGCGACCGTGGCGGTGGCTGCGCTGGCGGCCTGCCCATGGGGCAACCCATGGGACGCTTCAATACTGACATGGTGCGAAGAGTCTATTGAGCTAATTGGTAGTCCTCCGGCCCCTGAATGCGGCTAATCCTAACTGCGGAGCAGGCACCCTCAAGCCAGAGGGCAGTCTGTCGTAACGGGCAACTCTGCAGCGGAACCGACTACTTTGGGTGTCCGTGTTTCCTTTTATTCTTG…	ATCCCGGACTGAGTATCAATAGGCTGTTTGCACGGCTGAAGGAGAAAACGTTCGTTACCCGGCCAATTACTTCGAGAAACCTAGTAACACCATGGAAGTTGCGTAGTGTTTCGCTCCGCACGACCCCGGTGTAGATCAGGTCGATGAGCCACCGCGTTCCCCACGGGCGACCGTGGCGGTGGCTGCGCTGGCGGCCTGCCCATGGGGCAACCCATGGGACGCTTCAATACTGACATGGTGCGAAGAGTCTATTGAGCTAATTGGTAGTCCTCCGGCCCCTGAATGCGGCTAATCCTAACTGCGGAGCAGGCACCCTCAAGCCAGAGGGCAGTCTGTCGTAACGGGCAACTCTGCAGCGGAACCGACTACTTTGGGTGTCCGTGTTTCCTTTTATTCTTG…
125	B	CVA9		Ref	MH752987	USA/MI/2005-23029	Homo sapiens	USA:MI	2005	ACCCCGGACTGAGTATCAATAGGCTGTTCACACGGCTGAAGGAGAAAACGTTCGTTACCCGGCCAATTACTTCGAGAAACCTAGTAACACCATGGAAGTTGCGTAGTGTTTCGCTCCGCACAACCCCGGTGTAGATCAGGTCGATGAGCCACCGCGTTCCCCACGGGCGACCGTGGCGGTGGCTGCGCTGGCGGCCTGCCCATGGGGCAACCCATGGGACGCTTCAATACTGACATGGTGCGAAGAGTCTATTGAGCTAATTGGTAGTCCTCCGGCCCCTGAATGCGGCTAATCCTAACTGCGGAGCAGGCACCCGCAAGCCAGTGGGCAGTCTGTCGTAACGGGCAACTCTGCAGCGGAACCGACTACTTTGGGTGTCCGTGTTTCCTTTTATTCTTG…	ACCCCGGACTGAGTATCAATAGGCTGTTCACACGGCTGAAGGAGAAAACGTTCGTTACCCGGCCAATTACTTCGAGAAACCTAGTAACACCATGGAAGTTGCGTAGTGTTTCGCTCCGCACAACCCCGGTGTAGATCAGGTCGATGAGCCACCGCGTTCCCCACGGGCGACCGTGGCGGTGGCTGCGCTGGCGGCCTGCCCATGGGGCAACCCATGGGACGCTTCAATACTGACATGGTGCGAAGAGTCTATTGAGCTAATTGGTAGTCCTCCGGCCCCTGAATGCGGCTAATCCTAACTGCGGAGCAGGCACCCGCAAGCCAGTGGGCAGTCTGTCGTAACGGGCAACTCTGCAGCGGAACCGACTACTTTGGGTGTCCGTGTTTCCTTTTATTCTTG…
126	B	CVA9		Ref	MW192795	BUCT01	Homo sapiens	China	2019	ACCCCGGACTGAGTATCAATAGGCCGTTCGCACGGCTGAAGGAGAAAACGTTCGTTACCCGGCCAATTACTTCGAGAAACCCAGTAACACCATGAAGGTTGCGCAGCGTTTCGCTCCGCACGACCCCGGTGTAGATCAGGTCGATGAGTCACCGCGTTCCTCACGGGCGACCGTGGCGGTGGCTGCGCTGGCGGCCTGCCCATGGGGCAACCCATGGGACGCTACAATACTGACATGGTGCGAAGAGTCTATTGAGCTAATTGGTAGTCCTCCGGCCCCTGAATGCGGCTAATCCCAACTGCGGAGCAGATGCCCACGCACCAGTGGGAAGTCTGTCGTAACGGGTAACTCTGCAGCGGAACCGACTACTTTGGGTGTCCGTGTTTCCTTTTATTTCTA…	ACCCCGGACTGAGTATCAATAGGCCGTTCGCACGGCTGAAGGAGAAAACGTTCGTTACCCGGCCAATTACTTCGAGAAACCCAGTAACACCATGAAGGTTGCGCAGCGTTTCGCTCCGCACGACCCCGGTGTAGATCAGGTCGATGAGTCACCGCGTTCCTCACGGGCGACCGTGGCGGTGGCTGCGCTGGCGGCCTGCCCATGGGGCAACCCATGGGACGCTACAATACTGACATGGTGCGAAGAGTCTATTGAGCTAATTGGTAGTCCTCCGGCCCCTGAATGCGGCTAATCCCAACTGCGGAGCAGATGCCCACGCACCAGTGGGAAGTCTGTCGTAACGGGTAACTCTGCAGCGGAACCGACTACTTTGGGTGTCCGTGTTTCCTTTTATTTCTA…
127	B	CVA9		Ref	OL519579	xz018-HEV-1	Homo sapiens	China	2018	ACCCCGGACTGAGTATCAATAGGCCGTTTGCACGGCTGAAGGAGAAAGCGTTCGTTACCCGGCCAATTACTTCGAGAAACCCAGTAACACCATGAAAGTTGCGCAGCGTTTCGCTCCGCACGACCCCGGTGTAGATCAGGTCGATGAGTCACCGCGTTCCTCACGGGCGACCGTGGCGGTGGCTGCGCTGGCGGCCTGCCCATGGGGCTACCCATGGGACGCTTCAATACTGACATGGTGCGAAGAGTCTATTGAGCTAATTGGTAGTCCTCCGGCCCCTGAATGCGGCTAATCCTAACTGCGGAGCAGACACCCTCATGCCAGGGGGCGGTCTGTCGTAACGGGCAACTCTGCAGCGGAACCGACTACTTTGGGTGTCCGTGTTTCCTTTTATTCTTG…	ACCCCGGACTGAGTATCAATAGGCCGTTTGCACGGCTGAAGGAGAAAGCGTTCGTTACCCGGCCAATTACTTCGAGAAACCCAGTAACACCATGAAAGTTGCGCAGCGTTTCGCTCCGCACGACCCCGGTGTAGATCAGGTCGATGAGTCACCGCGTTCCTCACGGGCGACCGTGGCGGTGGCTGCGCTGGCGGCCTGCCCATGGGGCTACCCATGGGACGCTTCAATACTGACATGGTGCGAAGAGTCTATTGAGCTAATTGGTAGTCCTCCGGCCCCTGAATGCGGCTAATCCTAACTGCGGAGCAGACACCCTCATGCCAGGGGGCGGTCTGTCGTAACGGGCAACTCTGCAGCGGAACCGACTACTTTGGGTGTCCGTGTTTCCTTTTATTCTTG…
128	B	CVA9		Ref	OM177688	JHU-126/2020	Homo sapiens	USA	2020	ACCCCGGACTGAGTATCAATAGGCCGTTCGCACGGCTGAAGGAGAAAACGTTCGTTACCCGGCCAATTACTTCGAGAAACCTAGTAACGCCATGAAAGTTGCGCAGTGTTTCGCTCCGCACGACCCCGGTGTAGATCAGGTCGACGAGCCACCGCGTTCCCCACGGGCGACCGTGGCGGTGGCTGCGCTGGCGGCCTGCCCATGGGGCAACCCATGGGACGCTTCAATACTGACATGGTGCGAAGAGTCTATTGAGCTAATTGGTAGTCCTCCGGCCCCTGAATGCGGCTAATCCTAACTGCGGAGCAGGCACCCTCAAGCCAGAGGGTAGTCTGTCGTAACGGGCAACTCTGCAGCGGAACCGACTACTTTGGGTGTCCGTGTTTCCTTTTATTCTTA…	ACCCCGGACTGAGTATCAATAGGCCGTTCGCACGGCTGAAGGAGAAAACGTTCGTTACCCGGCCAATTACTTCGAGAAACCTAGTAACGCCATGAAAGTTGCGCAGTGTTTCGCTCCGCACGACCCCGGTGTAGATCAGGTCGACGAGCCACCGCGTTCCCCACGGGCGACCGTGGCGGTGGCTGCGCTGGCGGCCTGCCCATGGGGCAACCCATGGGACGCTTCAATACTGACATGGTGCGAAGAGTCTATTGAGCTAATTGGTAGTCCTCCGGCCCCTGAATGCGGCTAATCCTAACTGCGGAGCAGGCACCCTCAAGCCAGAGGGTAGTCTGTCGTAACGGGCAACTCTGCAGCGGAACCGACTACTTTGGGTGTCCGTGTTTCCTTTTATTCTTA…
129	B	CVA9		This cohort	MZ004661	BI008	Homo sapiens	Thailand	2019	TCCCCGGACTGAGTATCAATAAGCTGTTTGCACGGCTGAAGGAGAAAACGTTCGTTACCCGGCCAATTACTTCGAGAAACCCAGTAACACCATGAAGGTTGCGTAGTGTTTCGCTCCGCACGACCCCGGTGTAGATCAGGTCGATGAGTCACCGCGTTCCTCACGGGCGACCGTGGCGGTGGCTGCGCTGGCGGCCTGCCCATGGGGCAACCCATGGGACGCTTCAATACTGACATGGTGCGAAGAGTCTATTGAGCTAATTGGTAGTCCTCCGGCCCCTGAATGCGGCTAATCCTAACTGCGGAGCAGATACCCTCAAGCCAGAGGGTAGTCTGTCGTAATGGGTAACTCTGCAGCGGAACCGACTACTTTGGGTGTCCGTGTTTCCTTTTATTCTTG…	n/a
130	B	CVB3		Ref	AY673831	GA	Homo sapiens	USA: California	1956	ACCCCGGACTGAGTATCAATAAGCTGCTCACGTGGCTGAAAGAGAAAACGTTCGTTACCCGGCCAGTTACTTCGGGAAGCCTAGTACCACCATGAAAGTTGCGCAGTGTTTCGTTCCGCACAACCCCAGTGTAGATCAGGTCGATGAGTCACCGCATTCCCCACAGGCGACTGTGGCGGTGGCTGCGTTGGCGGCCTGCCCATGGGGTTACCCATGGGACGCTACAATACTGACATGGTGCGAAGAGCCTACTGAGCTAACTGGTATTCCTCCGGCCCCTGAATGCGGCTAATCCTAACTGCGGAGCAAGTACCTGCAGACCAGCAGGCAGCTTGTCGTAACGGGCAACTCTGCAGCGGAACCGACTACTTTGGGTGTCCGTGTTTCCTTTTATTCTTG…	ACCCCGGACTGAGTATCAATAAGCTGCTCACGTGGCTGAAAGAGAAAACGTTCGTTACCCGGCCAGTTACTTCGGGAAGCCTAGTACCACCATGAAAGTTGCGCAGTGTTTCGTTCCGCACAACCCCAGTGTAGATCAGGTCGATGAGTCACCGCATTCCCCACAGGCGACTGTGGCGGTGGCTGCGTTGGCGGCCTGCCCATGGGGTTACCCATGGGACGCTACAATACTGACATGGTGCGAAGAGCCTACTGAGCTAACTGGTATTCCTCCGGCCCCTGAATGCGGCTAATCCTAACTGCGGAGCAAGTACCTGCAGACCAGCAGGCAGCTTGTCGTAACGGGCAACTCTGCAGCGGAACCGACTACTTTGGGTGTCCGTGTTTCCTTTTATTCTTG…
131	B	CVB3		Ref	MZ396301	FLU-NPWR-02871	Homo sapiens	Nepal	2017	ACCCCGGACTGAGTATCAATAGGCTGCTCACGCGGCCGAAGGAGAAAACGTTCGTTACCCGGCCAATTACTTCGAAAAACCTAGTAACACCATGAAGGTTGCGCAGTGTTTCGTTCAGCACTACCCCAGTGTAGATCAGGTCGATGAGTCACCGCATTCCCCACGGGCGACCGTGGCGGTGGCTGCGTTGGCGGCCTGCCCATGGGGCAACCCATGGGACGCTTCAATACTGACATGGTGCGAAGAGTCTATTGAGCTAATTGGTAGTCCTCCGGCCCCTGAATGCGGCTAATCCTAACTGCGGAGCAGGTACTCACAAACCAGTGAGCAGCCTGTCGTAATGGGCAACTCTGCAGCGGAACCGACTACTTTGGGTGTCCGTGTTTCCTTTTATTCTTG…	ACCCCGGACTGAGTATCAATAGGCTGCTCACGCGGCCGAAGGAGAAAACGTTCGTTACCCGGCCAATTACTTCGAAAAACCTAGTAACACCATGAAGGTTGCGCAGTGTTTCGTTCAGCACTACCCCAGTGTAGATCAGGTCGATGAGTCACCGCATTCCCCACGGGCGACCGTGGCGGTGGCTGCGTTGGCGGCCTGCCCATGGGGCAACCCATGGGACGCTTCAATACTGACATGGTGCGAAGAGTCTATTGAGCTAATTGGTAGTCCTCCGGCCCCTGAATGCGGCTAATCCTAACTGCGGAGCAGGTACTCACAAACCAGTGAGCAGCCTGTCGTAATGGGCAACTCTGCAGCGGAACCGACTACTTTGGGTGTCCGTGTTTCCTTTTATTCTTG…
132	B	EchoE11		Ref	KX527626	ISO_VR_Echo11	Homo sapiens	Italy	2013	ACCCCGGACCAAGTATCAATAGACTGCTAGCGCGGTTGAAGGAGAAAACGTCCGTTACCCGGCCAATTACTTCAAGAAACCTAGTACCACTATGGATGTTGCGCAGTGTTTCGCTCCGCACAACCCCAGTGTAGATCAGGCCGATGAGCCACCGCATTCCCCACGGGCGACCGTGGCGGTGGCTGCGCTGGCGGCCTGCCCATGGGGCAACCCATGGGACGCTTCAATACTGACATGGTGCGAAGAGTCTATTGAGCTAATTGGTATTCCTCCGGCCCCTGAATGCGGCTAATCCTAACTGCGGAGCAGATACCCACATGCCAGTGGGCAGTCTGTCGTAACGGGCAACTCTGCAGCGGAACCGACTACTTTGGGTGTCCGTGTTTCCTTTTAATCTTA…	ACCCCGGACCAAGTATCAATAAACTGCTAGCGCGGTCGAAGGAGAAAACGTCCGTTACCCGGCCAATTACTTCGAGAAACCTAGTACCACCATGGATGTTGCGCAGTGTTTCGCTCCGCACAACCCCAGTGTAGATCAGGCCGATGAGCCACCGCATTCCCCACGGGCGACCGTGGCGGTGGCTGCGCTGGCGGCCTGCCCATGGGGCAACCCATGGGACGCTTCAATACTGACATGGTGCGAAGAGTCTATTGAGCTAATTGGTAGTCCTCCGGCCCCTGAATGCGGCTAATCCTAACTGCGGAGCAGATACCCACATGCCAGTGGGCGGTCTGTCGTAACGGGCAACTCTGCAGCGGAACCGACTACTTTGGGTGTCCGTGTTTCCTCTTTTTCCTT…
133	B	EchoE11		Ref	KY981558	535/ISR/1999	Homo sapiens	Israel	1999	ACCCCGGACCAAGTATCAATAGACTGCTAGCGCGGTTGAAGGAGAAAACGTCCGTTACCCGGCCAATTACTTCGAGAAACCTAGTACCACCATGGAGGTTGCGCAGTGTTTCGCTCCGCACAACCCCAGTGTAGATCAGGCCGATGAGCCACCGCATTCCCCACGGGCGACCGTGGCGGTGGCTGCGCTGGCGGCCTGCCCACGGGGCAACCCGTGGGACGCTTCAATACTGACATGGTGCGAAGAGTCTATTGAGCTAATTGGTAGTCCTCCGGCCCCTGAATGCGGCTAATCCTAACTGCGGAGCAGATACCCACGTACCAGTGGGCAGTCTGTCGTAACGGGCAACTCTGCAGCGGAACCGACTACTTTGGGTGTCCGTGTTTCCTTTTATTCTTA…	ACCCCGGACCAAGTATCAATAGACTGCTAGCGCGGTTGAAGGAGAAAACGTCCGTTACCCGGCCAATTACTTCGAGAAACCTAGTACCACCATGGAGGTTGCGCAGTGTTTCGCTCCGCACAACCCCAGTGTAGATCAGGCCGATGAGCCACCGCATTCCCCACGGGCGACCGTGGCGGTGGCTGCGCTGGCGGCCTGCCCACGGGGCAACCCGTGGGACGCTTCAATACTGACATGGTGCGAAGAGTCTATTGAGCTAATTGGTAGTCCTCCGGCCCCTGAATGCGGCTAATCCTAACTGCGGAGCAGATACCCACGTACCAGTGGGCAGTCTGTCGTAACGGGCAACTCTGCAGCGGAACCGACTACTTTGGGTGTCCGTGTTTCCTTTTATTCTTA…
134	B	EchoE11		Ref	MH752989	USA/MI/2016-23031	Homo sapiens	USA:MI	2016	ACCCCGGACCAAGTATCAATAGACTGCTAGCGCGGTTGAAGGAGAAAACGTCCGTTACCCGGCCAATTACTTCGAGAAACCTAGTACCACCATGGAGGTTGCGCAGTGTTTCGCTCCGCACAACCCCAGTGTAGATCAGGCCGATGAGCCACCGCACTCCCCACGGGCGACCGTGGCGGTGGCTGCGCTGGCGGCCTGCCCATGGGGCAACCCATGGGACGCTTCAATACTGACATGGTGCGAAGAGTCTATTGAGCTAATTGGTAGTCCTCCGGCCCCTGAATGCGGCTAATCCTAACTGCGGAGCAGATACCCACATGCCAGTGGGCAGTCTGTCGTAACGGGCAACTCTGCAGCGGAACCGACTACTTTGGGTGTCCGTGTTTCCTTTTATTCTTA…	ACCCCGGACCAAGTATCAATAGACTGCTAGCGCGGTTGAAGGAGAAAACGTCCGTTACCCGGCCAATTACTTCGAGAAACCTAGTACCACCATGGAGGTTGCGCAGTGTTTCGCTCCGCACAACCCCAGTGTAGATCAGGCCGATGAGCCACCGCACTCCCCACGGGCGACCGTGGCGGTGGCTGCGCTGGCGGCCTGCCCATGGGGCAACCCATGGGACGCTTCAATACTGACATGGTGCGAAGAGTCTATTGAGCTAATTGGTAGTCCTCCGGCCCCTGAATGCGGCTAATCCTAACTGCGGAGCAGATACCCACATGCCAGTGGGCAGTCTGTCGTAACGGGCAACTCTGCAGCGGAACCGACTACTTTGGGTGTCCGTGTTTCCTTTTATTCTTA…
135	B	EchoE11		Ref	MK652137	USA/2018-23090	Homo sapiens	USA	2018	ACCCCGGACCAAGTATCAATAAACTGCTAGCGCGGTCGAAGGAGAAAACGTCCGTTACCCGGCCAATTACTTCGAGAAACCTAGTACCACCATGGATGTTGCGCAGTGTTTCGCTCCGCACAACCCCAGTGTAGATCAGGCCGATGAGCCACCGCATTCCCCACGGGCGACCGTGGCGGTGGCTGCGCTGGCGGCCTGCCCATGGGGCAACCCATGGGACGCTTCAATACTGACATGGTGCGAAGAGTCTATTGAGCTAATTGGTAGTCCTCCGGCCCCTGAATGCGGCTAATCCTAACTGCGGAGCAGATACCCACATGCCAGTGGGCGGTCTGTCGTAACGGGCAACTCTGCAGCGGAACCGACTACTTTGGGTGTCCGTGTTTCCTCTTTTTCCTT…	ACCCCGGACCAAGTATCAATAAACTGCTAGCGCGGTCGAAGGAGAAAACGTCCGTTACCCGGCCAATTACTTCGAGAAACCTAGTACCACCATGGATGTTGCGCAGTGTTTCGCTCCGCACAACCCCAGTGTAGATCAGGCCGATGAGCCACCGCATTCCCCACGGGCGACCGTGGCGGTGGCTGCGCTGGCGGCCTGCCCATGGGGCAACCCATGGGACGCTTCAATACTGACATGGTGCGAAGAGTCTATTGAGCTAATTGGTAGTCCTCCGGCCCCTGAATGCGGCTAATCCTAACTGCGGAGCAGATACCCACATGCCAGTGGGCGGTCTGTCGTAACGGGCAACTCTGCAGCGGAACCGACTACTTTGGGTGTCCGTGTTTCCTCTTTTTCCTT…
136	B	EchoE11		Ref	MW015058	E1102	Homo sapiens	Japan: Toyama	2010	ACCCCGGGCCAAGTATCAATAGACTGCTAACGCGGTCGAAGGAGAAAACGCCCGTTACCCGGCCAATTACTTCGAGAAACCTAGTACCACCATGAATGTTGCGCAGTGTTTCGCTCCGCACAACCCCAGTGTAGATCAGGTCGATGAGTCACTGCATTCCCCACGGGCGACCGTGGCGGTGGCTGCGCTGGCGGCCTGCCCATGGGGTAACCCATGGGACGCTTCAATACTGACATGGTGCGAAGAGTCTATTGAGCTAATTGGTAGTCCTCCGGCCCCTGAATGCGGCTAATCCTAACTGCGGAGCAGATACCCACATGCCAGTGGGCAGTCTGTCGTAACGGGTAACTCTGCAGCGGAACCGACTACTTTGGGTGTCCGTGTTTCCTTTTAATCTTA…	ACCCCGGGCCAAGTATCAATAGACTGCTAACGCGGTCGAAGGAGAAAACGCCCGTTACCCGGCCAATTACTTCGAGAAACCTAGTACCACCATGAATGTTGCGCAGTGTTTCGCTCCGCACAACCCCAGTGTAGATCAGGTCGATGAGTCACTGCATTCCCCACGGGCGACCGTGGCGGTGGCTGCGCTGGCGGCCTGCCCATGGGGTAACCCATGGGACGCTTCAATACTGACATGGTGCGAAGAGTCTATTGAGCTAATTGGTAGTCCTCCGGCCCCTGAATGCGGCTAATCCTAACTGCGGAGCAGATACCCACATGCCAGTGGGCAGTCTGTCGTAACGGGTAACTCTGCAGCGGAACCGACTACTTTGGGTGTCCGTGTTTCCTTTTAATCTTA…
137	B	EchoE11		Ref	MW015059	E1103	Homo sapiens	Japan: Toyama	2013	ACCCCGGACCAAGTATCAATAAACTGCTAGCGCGGTTGAAGGAGAAAACGTCCGTTACCCGGCCAATTACTTCGAGAAACCTAGTACCACCATGGATGTAGCGCAGTGTTTCGCTCCGCACAACCCCAGTGTAGATCAGGCCGATGAGCCACCGCATCCCCCACGGGCGACCGTGGCGGTGGCTGCGCTGGCGGCCTGCCCATGGGGCAACCCATGGGACGCTTCAATACTGACATGGTGCGAAGAGTCTATTGAGCTAATTGGTAGTCCTCCGGCCCCTGAATGCGGCTAATCCTAACTGCGGAGCAGATACCCACATACCAGTGGGCAGTCTGTCGTAACGGGCAACTCTGCAGCGGAACCGACTACTTTGGGTGTCCGTGTTTCCTTTTGATCTTA…	ACCCCGGACCAAGTATCAATAAACTGCTAGCGCGGTTGAAGGAGAAAACGTCCGTTACCCGGCCAATTACTTCGAGAAACCTAGTACCACCATGGATGTAGCGCAGTGTTTCGCTCCGCACAACCCCAGTGTAGATCAGGCCGATGAGCCACCGCATCCCCCACGGGCGACCGTGGCGGTGGCTGCGCTGGCGGCCTGCCCATGGGGCAACCCATGGGACGCTTCAATACTGACATGGTGCGAAGAGTCTATTGAGCTAATTGGTAGTCCTCCGGCCCCTGAATGCGGCTAATCCTAACTGCGGAGCAGATACCCACATACCAGTGGGCAGTCTGTCGTAACGGGCAACTCTGCAGCGGAACCGACTACTTTGGGTGTCCGTGTTTCCTTTTGATCTTA…
138	B	EchoE11		Ref	MW015061	E1105	Homo sapiens	Japan: Toyama	2015	ACCCCGGACCAAGTATCAATAAACTGCTAGCGCGGTTGAAGGAGAAAACGTCCGTCACCCGGCCAATTACTTCGAGAAACCTAGTACCACCATGGACGTTGCGCAGTGTTTCGCTCCGCACGACCCCAGTGTAGATCAGGCCGATGAGTCACCGCATTCCCCACGGGCGACCGTGGCGGTGGCTGCGCTGGCGGCCTGCCCATGGGGCAACCCATGGGACGCTTCAATACCGACATGGTGTGAAGAGTCTATTGAGCTAATTGGTAGTCCTCCGGCCCCTGAATGCGGCTAATCCTAACTGCGGAGCAGATACCTACATGCCAGTGGGCAGTCTGTCGTAACGGGCAACTCTGCAGCGGAACCGACTACTTTGGGTGTCCGTGTTTCCTTTTAATCTTA…	ACCCCGGACCAAGTATCAATAAACTGCTAGCGCGGTTGAAGGAGAAAACGTCCGTCACCCGGCCAATTACTTCGAGAAACCTAGTACCACCATGGACGTTGCGCAGTGTTTCGCTCCGCACGACCCCAGTGTAGATCAGGCCGATGAGTCACCGCATTCCCCACGGGCGACCGTGGCGGTGGCTGCGCTGGCGGCCTGCCCATGGGGCAACCCATGGGACGCTTCAATACCGACATGGTGTGAAGAGTCTATTGAGCTAATTGGTAGTCCTCCGGCCCCTGAATGCGGCTAATCCTAACTGCGGAGCAGATACCTACATGCCAGTGGGCAGTCTGTCGTAACGGGCAACTCTGCAGCGGAACCGACTACTTTGGGTGTCCGTGTTTCCTTTTAATCTTA…
139	B	EchoE11		Ref	MW883610	01/GZ/CHN/2019	Homo sapiens	China: Guangzhou	2019	TCCCCGGACCAAGTATCAATAAACTGCTAGCGCGGTTGAAGGAGAAAACGTCCGTTACCCGGCCAATTACTTCGAGAAACCTAGTACCACCATGGACGTTGCGCAGTGTTTCGCTCCGCACAACCCCAGTGTAGATCAGGCCGATGAGCCACCGCATTCCCCACGGGCGACCGTGGCGGTGGCTGCGCTGGCGGCCTGCCCATGGGGCAACCCATGGGACGCTTCAATACCGACATGGTGCGAAGAGTCTATTGAGCTAATTGGTAGTCCTCCGGCCCCTGAATGCGGCTAATCCTAACTGCGGAGCAGATGCCCACATACCAGTGGGCGGTCTGTCGTAACGGGCAACTCTGCAGCGGAACCGACTACTTTGGGTGTCCGTGTTTCCTTTTTAACCTT…	TCCCCGGACCAAGTATCAATAAACTGCTAGCGCGGTTGAAGGAGAAAACGTCCGTTACCCGGCCAATTACTTCGAGAAACCTAGTACCACCATGGACGTTGCGCAGTGTTTCGCTCCGCACAACCCCAGTGTAGATCAGGCCGATGAGCCACCGCATTCCCCACGGGCGACCGTGGCGGTGGCTGCGCTGGCGGCCTGCCCATGGGGCAACCCATGGGACGCTTCAATACCGACATGGTGCGAAGAGTCTATTGAGCTAATTGGTAGTCCTCCGGCCCCTGAATGCGGCTAATCCTAACTGCGGAGCAGATGCCCACATACCAGTGGGCGGTCTGTCGTAACGGGCAACTCTGCAGCGGAACCGACTACTTTGGGTGTCCGTGTTTCCTTTTTAACCTT…
140	B	EchoE11		Ref	MZ229642	Swab-3/HB.ES/CHN/2019	Homo sapiens	China	2019	TCCCCGGACCAAGTATCAATAAACTGCTAGCGCGGTTGAAGGAGAAAACGTCCGTTACCCGGCCAATTACTTCGAGAAACCTAGTACCACCATGGACGTTGCGCAGTGTTTCGCTCCGCACAACCCCAGTGTAGATCAGGCCGATGAGCCACCGCATTCCCCACGGGCGACCGTGGCGGTGGCTGCGCCGGCGGCCTGCCCATGGGGCAACCCATGGGACGCTTCAATACTGACATGGTGCGAAGAGTCTATTGAGCTAATTGGTAGTCCTCCGGCCCCTGAATGCGGCTAATCCTAACTGCGGAGCAGATGCTCACATGCCAGTGGGCGGTCTGTCGTAACGGGCAACTCTGCAGCGGAACCGACTACTTTGGGTGTCCGTGTTTCCTTTTTAACCTT…	TCCCCGGACCAAGTATCAATAAACTGCTAGCGCGGTTGAAGGAGAAAACGTCCGTTACCCGGCCAATTACTTCGAGAAACCTAGTACCACCATGGACGTTGCGCAGTGTTTCGCTCCGCACAACCCCAGTGTAGATCAGGCCGATGAGCCACCGCATTCCCCACGGGCGACCGTGGCGGTGGCTGCGCCGGCGGCCTGCCCATGGGGCAACCCATGGGACGCTTCAATACTGACATGGTGCGAAGAGTCTATTGAGCTAATTGGTAGTCCTCCGGCCCCTGAATGCGGCTAATCCTAACTGCGGAGCAGATGCTCACATGCCAGTGGGCGGTCTGTCGTAACGGGCAACTCTGCAGCGGAACCGACTACTTTGGGTGTCCGTGTTTCCTTTTTAACCTT…
141	B	EchoE11		Ref	MZ229655	Swab-1/HB.XY/CHN/2019	Homo sapiens	China	2019	TCCCCGGACCAAGTATCAATAAACTGCTAGCGCGGTTGAAGGAGAAAACGTCCGTTACCCGGCCAATTACTTCGAGAAACCTAGTACCACCATGGATGTTGCGCAGTGTTTCGCTCCGCACAACCCCAGTGTAGATCAGGCCGATGAGCCACCGCATTCCCCACGGGCGACCGTGGCGGTGGCTGCGCTGGCGGCCTGCCCATGGGGCAACCCATGGGACGCTTCAATACTGACATGGTGCGAAGAGTCTATTGAGCTAATTGGTAGTCCTCCGGCCCCTGAATGCGGCTAATCCTAACTGCGGAGCAGATGCTCACATACCAGTGGGCGGTCTGTCGTAACGGGCAACTCTGCAGCGGAACCGACTACTTTGGGTGTCCGTGTTTCCTTTTTAACCTT…	TCCCCGGACCAAGTATCAATAAACTGCTAGCGCGGTTGAAGGAGAAAACGTCCGTTACCCGGCCAATTACTTCGAGAAACCTAGTACCACCATGGATGTTGCGCAGTGTTTCGCTCCGCACAACCCCAGTGTAGATCAGGCCGATGAGCCACCGCATTCCCCACGGGCGACCGTGGCGGTGGCTGCGCTGGCGGCCTGCCCATGGGGCAACCCATGGGACGCTTCAATACTGACATGGTGCGAAGAGTCTATTGAGCTAATTGGTAGTCCTCCGGCCCCTGAATGCGGCTAATCCTAACTGCGGAGCAGATGCTCACATACCAGTGGGCGGTCTGTCGTAACGGGCAACTCTGCAGCGGAACCGACTACTTTGGGTGTCCGTGTTTCCTTTTTAACCTT…
142	B	EchoE11		Ref	MZ389228	E11/Spain_LCR484/2015	Homo sapiens	Spain	2011	ACCCCGGACCAAGTATCAATAAACTGCTAACGCGGTTGAAGGAGAAAACGTCCGTTATCCGGCCAATTACTTCGAGAAACCTAGTACCACCATGGATGTTGCGCAGTGTTTCGCTCCGCACAACCCCAGTGTAGATCAGGCCGATGAGCCACCGCATTCCCCACGGGCGACCGTGGCGGTGGCTGCGCTGGCGGCCTGCCCATGGGGCAACCCATGGGACGCTTCAATACTGACATGGTGCGAAGAGTCTATTGAGCTAATTGGTAGTCCTCCGGCCCCTGAATGCGGCTAATCCTAACTGCAGAGCAGATACCCACATGCCAGTGGGCAGTCTGTCGTAACGGGCAACTCTGCAGCGGAACCGACTACTTTGGGTGTCCGTGTTTCCTTTTAATCTTA…	ACCCCGGACCAAGTATCAATAAACTGCTAACGCGGTTGAAGGAGAAAACGTCCGTTATCCGGCCAATTACTTCGAGAAACCTAGTACCACCATGGATGTTGCGCAGTGTTTCGCTCCGCACAACCCCAGTGTAGATCAGGCCGATGAGCCACCGCATTCCCCACGGGCGACCGTGGCGGTGGCTGCGCTGGCGGCCTGCCCATGGGGCAACCCATGGGACGCTTCAATACTGACATGGTGCGAAGAGTCTATTGAGCTAATTGGTAGTCCTCCGGCCCCTGAATGCGGCTAATCCTAACTGCAGAGCAGATACCCACATGCCAGTGGGCAGTCTGTCGTAACGGGCAACTCTGCAGCGGAACCGACTACTTTGGGTGTCCGTGTTTCCTTTTAATCTTA…
143	B	EchoE11		Ref	MZ389234	E11/Spain_LCR1106/2018	Homo sapiens	Spain	2018	ACCCCGGACCAAGTATCAATAAACTGCTAACGCGGTTGAAGGAGAAAACGTCCGTTACCCGGCCAATTACTTCGAGAAACCTAGTACCACCATGGATGTTGCGCAGTGTTTCGCTCCGCACAACCCCAGTGCAGATCAGGCCGATGAGTCACCGCATTCCCCACGGGCGACCGTGGCGGTGGCTGCGCTGGCGGCCTGCCCATGGGGCAACCCATGGGACGCTTCAATACTGACATGGTGCGAAGAGTCTACTGAGCTAATTGGTAGTCCTCCGGCCCCTGAATGCGGCTAATCCTAACTGCGGAGCAGACACCCACATGCCAGTGGGCAGTCTGTCGTAATGGGCAACTCTGCAGCGGAACCGACTACTTTGGGTGTCCGTGTTTCCTTTATTTCTTT…	ACCCCGGACCAAGTATCAATAAACTGCTAACGCGGTTGAAGGAGAAAACGTCCGTTACCCGGCCAATTACTTCGAGAAACCTAGTACCACCATGGATGTTGCGCAGTGTTTCGCTCCGCACAACCCCAGTGCAGATCAGGCCGATGAGTCACCGCATTCCCCACGGGCGACCGTGGCGGTGGCTGCGCTGGCGGCCTGCCCATGGGGCAACCCATGGGACGCTTCAATACTGACATGGTGCGAAGAGTCTACTGAGCTAATTGGTAGTCCTCCGGCCCCTGAATGCGGCTAATCCTAACTGCGGAGCAGACACCCACATGCCAGTGGGCAGTCTGTCGTAATGGGCAACTCTGCAGCGGAACCGACTACTTTGGGTGTCCGTGTTTCCTTTATTTCTTT…
144	B	EchoE11		Ref	MZ491037	E11/Wuxi43/China/2019	Homo sapiens	China	2019	ACCCCGGACCAAGTATCAATAAACTGCTAGCGCGGTTGAAGGAGAAAACGTCCGTTACCCGGCCAATTACTTCGAGAAACCTAGTACCACCATGGATGTTGCGCAGTGTTTCGCTCCGCACAACCCCAGTGTAGATCAGGCCGATGAGCCACCGTATTCCCCACGGGTGACCGTGGCGGTGGCTGCGCTGGCGGCCTGCCCATGGGGCAACCCATGGGACGCTTCAATACTGACATGGTGCGAAGAGTCTATTGAGCTAATTGGTAGTCCTCCGGCCCCTGAATGCGGCTAATCCTAACTGCGGAGCAGATATCCACATGCCAGTGGGCAGTCTGTCGTAACGGGCAACTCTGCAGCGGAACCGACTACTTTGGGTGTCCGTGTTTCCTTTTTAACCTT…	ACCCCGGACCAAGTATCAATAAACTGCTAGCGCGGTTGAAGGAGAAAACGTCCGTTACCCGGCCAATTACTTCGAGAAACCTAGTACCACCATGGATGTTGCGCAGTGTTTCGCTCCGCACAACCCCAGTGTAGATCAGGCCGATGAGCCACCGTATTCCCCACGGGTGACCGTGGCGGTGGCTGCGCTGGCGGCCTGCCCATGGGGCAACCCATGGGACGCTTCAATACTGACATGGTGCGAAGAGTCTATTGAGCTAATTGGTAGTCCTCCGGCCCCTGAATGCGGCTAATCCTAACTGCGGAGCAGATATCCACATGCCAGTGGGCAGTCTGTCGTAACGGGCAACTCTGCAGCGGAACCGACTACTTTGGGTGTCCGTGTTTCCTTTTTAACCTT…
145	B	EchoE11		This cohort	MZ004677	UC003	Homo sapiens	Thailand	2019	TCCCCGGACCAAGTATCAATAGACTGCTAGCGCGGTTGAAGGAGAAAGCGTTCGTTACCCGGCCAATTACTTCGAGAAACCCAGTACCACCATGGACGTTGCGCAGCGTTTCGCTCCACACAACCCCAGTGTAGATCAGGCCGATGAGCCACCGCATTCCTCACGGGCGACCGTGGCGGTGGCTGCGCTGGCGGCCTGCCCATGGGGCAACCCATGGGACGCTTCAATACTGACATGGTGCGAAGAGTCTATTGAGCTAATTGGTAGTCCTCCGGCCCCTGAATGCGGCTAATCCTAACTGCGGAGCAGATACCCACGTGCCAGTGGGCAGTCTGTCGTAACGGGCAACTCTGCAGCGGAACCGACTACTTTGGGTGTCCGTGTTTCCTTTTATTCTTA…	n/a
146	B	EchoE11		This cohort	MZ004678	UC004	Homo sapiens	Thailand	2019	TCCCCGGACCAAGTATCAATAGACTGCTAGCGCGGTTGAAGGAGAAAGCGTTCGTTACCCGGCCAATTACTTCGAGAAACCCAGTACCACCATGGACGTTGCGCAGCGTTTCGCTCCACACAACCCCAGTGTAGATCAGGCCGATGAGCCACCGCATTCCTCACGGGCGACCGTGGCGGTGGCTGCGCTGGCGGCCTGCCCATGGGGCAACCCATGGGACGCTTCAATACTGACATGGTGCGAAGAGTCTATTGAGCTAATTGGTAGTCCTCCGGCCCCTGAATGCGGCTAATCCTAACTGCGGAGCAGATACCCACGTGCCAGTGGGCAGTCTGTCGTAACGGGCAACTCTGCAGCGGAACCGACTACTTTGGGTGTCCGTGTTTCCTTTTATTCCTA…	n/a
147	B	EchoE30		Ref	MZ389230	E30/Spain_LCR519/2018	Homo sapiens	Spain	2018	ACCCCGGGCCGAGTATCAATAGGCTGCTCACGTGGCTGAAGGAGAAAACGCTCGTTACCCGGCCAGTTACTTCGAGAAACCTAGTACCACCATGAACGTTGCGCAGTGTTTCGCTCCGCACAACCCCAGTGTAGATCAGGTCGATGAGTCACCGCATCCCCCACGGGCGACCGTGGCGGTGGCTGCGTTGGCGGCCTGCCCATGGGGCAACCCATGGGACGCTACAATACTGACATGGTGTGAAGAGTCTATTGAGCTAACTGGTAGTCCTCCGGCCCCTGAATGCGGCTAATCCCAACTGCGGAGCACGTGCTTCCAATCCAGGAGGTAGCGTGTCGTAACGGGCAACTCTGCAGCGGAACCGACTACTTTGGGTGTCCGTGTTTCCTTTATCTCTTT…	ACCCCGGGCCGAGTATCAATAGGCTGCTCACGTGGCTGAAGGAGAAAACGCTCGTTACCCGGCCAGTTACTTCGAGAAACCTAGTACCACCATGAACGTTGCGCAGTGTTTCGCTCCGCACAACCCCAGTGTAGATCAGGTCGATGAGTCACCGCATCCCCCACGGGCGACCGTGGCGGTGGCTGCGTTGGCGGCCTGCCCATGGGGCAACCCATGGGACGCTACAATACTGACATGGTGTGAAGAGTCTATTGAGCTAACTGGTAGTCCTCCGGCCCCTGAATGCGGCTAATCCCAACTGCGGAGCACGTGCTTCCAATCCAGGAGGTAGCGTGTCGTAACGGGCAACTCTGCAGCGGAACCGACTACTTTGGGTGTCCGTGTTTCCTTTATCTCTTT…
148	B	EchoE30		Ref	MZ389231	E30/Spain_LCR520/2018	Homo sapiens	Spain	2018	ACCCCGGGCCGAGTATCAATAGGCTGCTCACGTGGCTGAAGGAGAAAACGCTCGTTACCCGGCCAGTTACTTCGAGAAGCCTAGTACCACCATGAACGTTGCGCAGTGTTTCGCTCCGCACAACCCCAGTGTAGATCAGGTCGATGAGTCACCGCATCCCCCACGGGCGACCGTGGCGGTGGCTGCGTTGGCGGCCTGCCCATGGGGCAACCCATGGGACGCTACAATACTGACATGGTGTGAAGAGTCTATTGAGCTAACTGGTAGTCCTCCGGCCCCTGAATGCGGCTAATCCCAACTGCGGAGCACGTGCTTCCAATCCAGGAGGTAGCGTGTCGTAACGGGCAACTCTGCAGCGGAACCGACTACTTTGGGTGTCCGTGTTTCCTTTATCTCTTT…	ACCCCGGGCCGAGTATCAATAGGCTGCTCACGTGGCTGAAGGAGAAAACGCTCGTTACCCGGCCAGTTACTTCGAGAAGCCTAGTACCACCATGAACGTTGCGCAGTGTTTCGCTCCGCACAACCCCAGTGTAGATCAGGTCGATGAGTCACCGCATCCCCCACGGGCGACCGTGGCGGTGGCTGCGTTGGCGGCCTGCCCATGGGGCAACCCATGGGACGCTACAATACTGACATGGTGTGAAGAGTCTATTGAGCTAACTGGTAGTCCTCCGGCCCCTGAATGCGGCTAATCCCAACTGCGGAGCACGTGCTTCCAATCCAGGAGGTAGCGTGTCGTAACGGGCAACTCTGCAGCGGAACCGACTACTTTGGGTGTCCGTGTTTCCTTTATCTCTTT…
149	B	EchoE30		This cohort	MZ004679	PI009	Homo sapiens	Thailand	2019	TCCCCGGGCCGAGTATCAATAGGCTGCTTACGTGGCTGAAGGAGAAAACGCTCGTTACCCGGCCAGTTACTTCGAGAAGCCTAGTACCACCATGAACGTTGCGTAGTGTTTCGCTCCGCACAACCCCAGTGTAGATCAGGTCGATGAGTCACCGCATCCCCCACGGGCGACCGTGGCGGTGGCTGCGTTGGCGGCCTGCCCATGGGGCAACCCATGGGACGCTACAATACCGACATGGTGTGAAGAGTCTATTGAGCTAACTGGTAGTCCTCCGGCCCCTGAATGCGGCTAATCCTAACTGCGGAGCACGTGCTTCCAATCCAGGAGGTAGCGTGTCGTAACGGGCAACTCTGCAGCGGAACCGACTACTTTGGGTGTCCGTGTTTCCTTTATCTCTTT…	n/a
150	B	EchoE30		This cohort	MZ004680	PC084	Homo sapiens	Thailand	2019	TCCCCGGGCCGAGTATCAATAGGCTGCTTACGTGGCTGAAGGAGAAAACGCTCGTTACCCGGCCAGTTACTTCGAGAAGCCTAGTACCACCATGAACGTTGCGTAGTGTTTCGCTCCGCACAACCCCAGTGTAGATCAGGTCGATGAGTCACCGCATCCCCCACGGGCGACCGTGGCGGTGGCTGCGTTGGCGGCCTGCCCATGGGGCAACCCATGGGACGCTACAATACCGACATGGTGTGAAGAGTCTATTGAGCTAACTGGTAGTCCTCCGGCCCCTGAATGCGGCTAATCCTAACTGCGGAGCACGTGCTTCCAATCCAGGAGGTAGCGTGTCGTAACGGGCAACTCTGCAGCGGAACCGACTACTTTGGGTGTCCGTGTTTCCTTTATCTCTTT…	n/a
151	B	EchoE30		This cohort	MZ004681	PC085	Homo sapiens	Thailand	2019	TCCCCGGGCCGAGTATCAATAGGCTGCTTACGTGGCTGAAGGAGAAAACGCTCGTTACCCGGCCAGTTACTTCGAGAAGCCTAGTACCACCATGAACGTTGCGTAGTGTTTCGCTCCGCACAACCCCAGTGTAGATCAGGTCGATGAGTCACCGCATCCCCCACGGGCGACCGTGGCGGTGGCTGCGTTGGCGGCCTGCCCATGGGGCAACCCATGGGACGCTACAATACCGACATGGTGTGAAGAGTCTATTGAGCTAACTGGTAGTCCTCCGGCCCCTGAATGCGGCTAATCCTAACTGCGGAGCACGTGCTTCCAATCCAGGAGGTAGCGTGTCGTAACGGGCAACTCTGCAGCGGAACCGACTACTTTGGGTGTCCGTGTTTCCTTTATCTCTTT…	n/a
152	B	EchoE30		This cohort	OQ304503	PI007	Homo sapiens	Thailand	2019	TCCCCGGGCCGAGTATCAATAGGCTGCTTACGTGGCTGAAGGAGAAAACGCTCGTTACCCGGCCAGTTACTTCGAGAAGCCTAGTACCACCATGAACGTTGCGTGGTGTTTCGCTCCGCACAACCCCAGTGTAGATCAGGTCGATGAGTCACCGCATCCCCCACGGGCGACCGTGGCGGTGGCTGCGTTGGCGGCCTGCCCATGGGGCAACCCATGGGACGCTACAATACCGACATGGTGTGAAGAGTCTATTGAGCTAACTGGTAGTCCTCCGGCCCCTGAATGCGGCTAATCCTAACTGCGGAGCACGTGCTTCCAATCCAGGAGGTAGCGTGTCGTAACGGGCAACTCTGCAGCGGAACCGACTACTTTGGGTGTCCGTGTTTCCTTTATCTCTTT…	n/a
153	B	EchoE7		Ref	MK159694	Nigeria/AFP/2014	Homo sapiens	Nigeria	2014	ACCCCGGACCGAGTATCAATAGACTGCTCGCGCGGTTGAAGGAGAAAACGTTCGTTACCCGGCCAATTACTTCGAGAAACCCAGTACCACCGTGAAGGTTGCGCAGCGTTTCGCTCCGCACAACCCCAGTGTAGATCAGGTCGATGAGCCACCGCATTCCCCACGGGTGACCGTGGCGGTGGCTGCGTTGGCGGCCTGCCCATGGGGCAACCCATGGGACGCTTCAATACTGACACGGTGCGAAGAGTCTATTGAGCTAATTGGTATTCCTCCGGCCCCTGAATGCGGCTAATCCTAACTGCGGAGCAGATACCCACAAGCCAGTGGGCAGTCTGTCGTAACGGGTAACTCTGCAGCGGAACCGACTACTTTGGGTGACCGTGTTTCCTTTTATTCTTA…	ACCCCGGACCGAGTATCAATAGACTGCTCGCGCGGTTGAAGGAGAAAACGTTCGTTACCCGGCCAATTACTTCGAGAAACCCAGTACCACCGTGAAGGTTGCGCAGCGTTTCGCTCCGCACAACCCCAGTGTAGATCAGGTCGATGAGCCACCGCATTCCCCACGGGTGACCGTGGCGGTGGCTGCGTTGGCGGCCTGCCCATGGGGCAACCCATGGGACGCTTCAATACTGACACGGTGCGAAGAGTCTATTGAGCTAATTGGTATTCCTCCGGCCCCTGAATGCGGCTAATCCTAACTGCGGAGCAGATACCCACAAGCCAGTGGGCAGTCTGTCGTAACGGGTAACTCTGCAGCGGAACCGACTACTTTGGGTGACCGTGTTTCCTTTTATTCTTA…
154	B	EchoE9		Ref	KC238668	DM34	Homo sapiens	N/A	N/A	TCCCCGGACTGAGTATCAATAGGCTGCTTGCGCGGCTGAAGGAGAAAACGTTCGTTACCCGGCCAATTACTTCGAGAAACCTAGTACCACCATGGACGTTGCGCAGTGTTTCGCTCCACACAACCCCGGTGTAGATCAGGTCGATGAGTCACCGCAATCCCCACGGGCGACCGTGGCGGTGGCTGCGCTGGTGGCCTGCCCATGGGGCAACCCATGGGACGCTTCAATACTGACATGGTGCGAAGAGTCTATTGAGCTAATTGGTAGTCCTCCGGCCCCTGAATGCGGCTAATCCTAACTGCGGAGCAGATACCCACATACCAGTGGGCAGTCTGTCGTAACGGGCAACTCTGCAGCGGAACCGACTACTTTGGGTGTCCGTGTTTCCTTTTATTCTTA…	TCCCCGGACTGAGTATCAATAGGCTGCTTGCGCGGCTGAAGGAGAAAACGTTCGTTACCCGGCCAATTACTTCGAGAAACCTAGTACCACCATGGACGTTGCGCAGTGTTTCGCTCCACACAACCCCGGTGTAGATCAGGTCGATGAGTCACCGCAATCCCCACGGGCGACCGTGGCGGTGGCTGCGCTGGTGGCCTGCCCATGGGGCAACCCATGGGACGCTTCAATACTGACATGGTGCGAAGAGTCTATTGAGCTAATTGGTAGTCCTCCGGCCCCTGAATGCGGCTAATCCTAACTGCGGAGCAGATACCCACATACCAGTGGGCAGTCTGTCGTAACGGGCAACTCTGCAGCGGAACCGACTACTTTGGGTGTCCGTGTTTCCTTTTATTCTTA…
155	B	EV-B74		Ref	AY556057	USA/CA75-10213	Homo sapiens	USA:California	1975	ACCCCGGACCGAGTATCAATAGGCTGCTCACGCGGCTGAAGGAGAAAACGTTCGTTATCCGGCCAATTACTTCGAGAAACCTAGTAACACCATGAAAGTTGCGCAGTGTTTCGCTCCGCACAACCCCAGTGTAGATCAGGTCGATGAGTCACCGCGTTCCCCACGGGCGACCGTGGCGGTGGCTGCGTTGGCGGCCTGCCCATGGGGCAACCCATGGGACGCTTCAATACTGACATGGTGCGAAGAGTCTATTGAGCTAATTGGTAGTCCTCCGGCCCCTGAATGCGGCTAATCCTAACTGCGGAGCAGATACCCACATGCCAGTGGGCGGTCTGTCGTAACGGGCAACTCCGCAGCGGAACCGACTACTTTGGGTGTCCGTGTTTCCTTTTATTCTTA…	ACCCCGGACCGAGTATCAATAGGCTGCTCACGCGGCTGAAGGAGAAAACGTTCGTTATCCGGCCAATTACTTCGAGAAACCTAGTAACACCATGAAAGTTGCGCAGTGTTTCGCTCCGCACAACCCCAGTGTAGATCAGGTCGATGAGTCACCGCGTTCCCCACGGGCGACCGTGGCGGTGGCTGCGTTGGCGGCCTGCCCATGGGGCAACCCATGGGACGCTTCAATACTGACATGGTGCGAAGAGTCTATTGAGCTAATTGGTAGTCCTCCGGCCCCTGAATGCGGCTAATCCTAACTGCGGAGCAGATACCCACATGCCAGTGGGCGGTCTGTCGTAACGGGCAACTCCGCAGCGGAACCGACTACTTTGGGTGTCCGTGTTTCCTTTTATTCTTA…
156	B			Ref	MK815083	NL/17-784/FAE/2017	Homo sapiens	Netherlands	2017	ACCCCGGGCCGACTATCAATAGGCTGCTCACGTGGCTGAAGGAGAAAACGCTCGTTACCCGGCCAGTTACTTCGAGAAGCCTAGTACCACCATGAACGTTGCGCAGTGTTTCGCTCCGCACAACCCCAGTGTAGATCAGGTCGATGAGTCACCGCATCCCCCACGGGCGACCGTGGCGGTGGCTGCGTTGGCGGCCTGCCCATGGGGCAACCCATGGGACGCTACAATACTGACATGGTGTGAAGAGTCTATTGAGCTAACTGGTAGTCCTCCGGCCCCTGAATGCGGCTAATCCCAACTGCGGAGCACGTGCTTCCAATCCAGGAGGTAGCGTGTCGTAACGGGCAACTCTGCAGCGGAACCGACTACTTTGGGTGTCCGTGTTTCCTTTTATCTCTT…	ACCCCGGGCCGACTATCAATAGGCTGCTCACGTGGCTGAAGGAGAAAACGCTCGTTACCCGGCCAGTTACTTCGAGAAGCCTAGTACCACCATGAACGTTGCGCAGTGTTTCGCTCCGCACAACCCCAGTGTAGATCAGGTCGATGAGTCACCGCATCCCCCACGGGCGACCGTGGCGGTGGCTGCGTTGGCGGCCTGCCCATGGGGCAACCCATGGGACGCTACAATACTGACATGGTGTGAAGAGTCTATTGAGCTAACTGGTAGTCCTCCGGCCCCTGAATGCGGCTAATCCCAACTGCGGAGCACGTGCTTCCAATCCAGGAGGTAGCGTGTCGTAACGGGCAACTCTGCAGCGGAACCGACTACTTTGGGTGTCCGTGTTTCCTTTTATCTCTT…
157	B			Ref	MK815088	NL/18-111/FAE/2018	Homo sapiens	Netherlands	2018	ACCCCGGGCCGACTATCAATAGGCTGCTCACGTGGCTGAAGGAGAAAACGCTCGTTACCCGGCCAGTTACTTCGAGAAGCCTAGTACCACCATGAACGTTGCGCAGTGTTTCGCTCCGCACAACCCCAGTGTAGATCAGGTCGATGAGTCACCGCATCCCCCACGGGTGACCGTGGCGGTGGCTGCGTTGGCGGCCTGCCCATGGGGTAACCCATGGGACGCTACAATACTGACATGGTGTGAAGAGTCTATTGAGCTAACTGGTAGTCCTCCGGCCCCTGAATGCGGCTAATCCCAACTGCGGAGCACGTGCTTCCAATCCAGGAGGTAGCGTGTCGTAACGGGCAACTCTGCAGCGGAACCGACTACTTTGGGTGTCCGTGTTTCCTTTATCTCTTT…	ACCCCGGGCCGACTATCAATAGGCTGCTCACGTGGCTGAAGGAGAAAACGCTCGTTACCCGGCCAGTTACTTCGAGAAGCCTAGTACCACCATGAACGTTGCGCAGTGTTTCGCTCCGCACAACCCCAGTGTAGATCAGGTCGATGAGTCACCGCATCCCCCACGGGTGACCGTGGCGGTGGCTGCGTTGGCGGCCTGCCCATGGGGTAACCCATGGGACGCTACAATACTGACATGGTGTGAAGAGTCTATTGAGCTAACTGGTAGTCCTCCGGCCCCTGAATGCGGCTAATCCCAACTGCGGAGCACGTGCTTCCAATCCAGGAGGTAGCGTGTCGTAACGGGCAACTCTGCAGCGGAACCGACTACTTTGGGTGTCCGTGTTTCCTTTATCTCTTT…
