# Supplementary material for: Diversity of Human Enterovirus Co-Circulations in Five Kindergartens in Bangkok between July 2019 and January 2020
Source: Viruses. 2023 Jun 20;15(6):1397. doi: 10.3390/v15061397 (PMC10301176; doi:10.3390/v15061397)
Supplement: Supplementary file 1 [file viruses-15-01397-s001.zip › Supplementary_Data_S3_5UTR_SNP_EVBs.xlsx]

## Sheet: Sequence Data
Domain: Data		Base position
																																					1	1	1	1	1	1	1	1	1	1	1	1	1
					1	1	1	2	2	2	2	2	3	3	3	3	3	4	4	5	5	5	5	6	7	7	7	7	8	8	8	9	9	9	9	9	0	0	0	0	1	1	1	1	2	2	3	4	4
		1	2	8	0	1	3	2	3	5	7	9	0	2	3	6	7	1	8	1	2	6	8	6	4	5	6	9	2	7	9	1	2	4	5	7	0	4	5	7	0	4	7	8	2	8	2	1	5
KP266574 CVA9 LHY03	CVA9	A	C	A	T	G	G	G	G	C	T	T	G	A	C	C	T	G	A	T	T	T	C	A	G	A	G	A	T	A	A	C	A	T	A	A	T	C	A	T	T	C	C	A	G	G	T	T	T
KP289434 CVA9 CV-A9/P56/2013/China	CVA9	.	.	.	.	.	.	.	.	.	.	C	.	.	.	.	.	.	.	.	.	.	.	.	.	.	.	.	.	.	.	.	.	G	.	.	.	.	.	.	.	.	.	G	.	.	.	.	.
OM177688 CVA9 JHU-126/2020	CVA9	.	.	.	.	.	.	.	.	.	.	C	.	.	.	.	.	.	.	.	.	.	.	.	.	.	.	.	.	.	G	.	.	G	.	.	.	.	.	.	.	.	.	G	.	.	.	.	C
KP290111 CVA9 CV-A9/P220/2013/China	CVA9	.	.	.	.	.	.	.	.	.	.	C	.	.	.	.	.	.	.	.	.	.	.	.	.	.	.	.	C	.	.	.	.	G	.	.	.	.	.	C	.	.	.	G	.	.	.	.	.
KY674974 CVA9 16C2	CVA9	.	.	.	.	.	.	.	.	.	.	.	.	.	.	.	.	.	.	.	.	.	.	.	.	.	.	.	C	.	.	.	.	G	.	G	.	.	.	.	A	.	.	G	.	.	.	C	.
OL519579 CVA9 xz018-HEV-1	CVA9	.	.	.	.	.	.	.	.	.	.	.	.	.	.	.	.	.	G	.	.	.	.	.	.	.	.	.	C	.	.	.	.	G	.	.	.	.	.	C	.	.	.	G	.	.	.	.	.
MH752987 CVA9 USA/MI/2005-23029	CVA9	.	.	.	.	.	.	.	.	T	.	C	A	.	.	.	.	.	.	.	.	.	.	.	.	.	.	.	.	.	.	.	.	G	G	.	.	T	.	.	.	.	.	G	A	.	.	.	.
MF422557 CVA9 61238-7074	CVA9	.	T	.	.	.	.	.	.	T	.	.	.	.	.	.	.	.	.	.	.	.	.	.	.	.	.	.	.	.	.	.	.	G	G	.	.	T	.	.	.	.	.	G	.	.	.	.	.
MZ004661 BI008	CVA9	T	.	.	.	.	.	A	.	T	.	.	.	.	.	.	.	.	.	.	.	.	.	.	.	.	.	.	C	.	.	.	.	G	.	G	.	T	.	.	.	.	.	G	.	.	.	.	.
MW192795 CVA9 BUCT01	CVA9	.	.	.	.	.	.	.	.	.	.	C	.	.	.	.	.	.	.	.	.	.	.	.	.	.	.	.	C	.	.	.	.	G	.	G	.	.	.	C	.	.	.	G	.	.	.	.	.
MW015058 EchoE11 E1102	EchoE11	.	.	G	C	A	.	.	A	T	C	A	A	G	.	T	C	.	.	C	C	.	.	.	.	.	.	.	.	C	.	.	.	G	.	T	.	.	.	.	.	.	.	G	A	A	.	.	.
KY981558 EchoE11 535/ISR/1999	EchoE11	.	.	.	C	A	.	.	A	T	C	A	.	G	.	T	.	.	.	.	C	.	.	.	.	.	.	.	.	C	.	.	.	G	G	G	.	.	.	.	.	.	.	G	A	A	.	C	.
MH752989 EchoE11 USA/MI/2016-23031	EchoE11	.	.	.	C	A	.	.	A	T	C	A	.	G	.	T	.	.	.	.	C	.	.	.	.	.	.	.	.	C	.	.	.	G	G	G	.	.	.	.	.	.	.	G	A	A	.	C	.
MZ004677 UC003	EchoE11	T	.	.	C	A	.	.	A	T	C	A	.	G	.	T	.	.	G	.	.	.	.	.	.	.	.	.	C	C	.	.	.	G	G	C	.	.	.	C	.	.	.	.	A	A	.	C	.
MZ004678 UC004	EchoE11	T	.	.	C	A	.	.	A	T	C	A	.	G	.	T	.	.	G	.	.	.	.	.	.	.	.	.	C	C	.	.	.	G	G	C	.	.	.	C	.	.	.	.	A	A	.	C	.
MW015061 EchoE11 E1105	EchoE11	.	.	.	C	A	.	A	A	T	C	A	.	G	.	T	.	.	.	.	C	C	.	.	.	.	.	.	.	C	.	.	.	G	G	C	.	.	.	.	.	.	.	G	.	A	.	C	.
MZ389234 EchoE11 E11/Spain LCR1106/2018	EchoE11	.	.	.	C	A	.	A	A	T	C	A	A	G	.	T	.	.	.	.	C	.	.	.	.	.	.	.	.	C	.	.	.	G	G	T	.	.	.	.	.	.	.	G	A	A	C	C	.
KX527626 EchoE11 ISO VR Echo11	EchoE11	.	.	.	C	A	.	.	A	T	C	A	.	G	.	T	.	.	.	.	C	.	.	.	A	.	.	.	.	C	.	T	.	G	G	T	.	.	.	.	.	.	.	G	A	A	.	C	.
MW015059 EchoE11 E1103	EchoE11	.	.	.	C	A	.	A	A	T	C	A	.	G	.	T	.	.	.	.	C	.	.	.	.	.	.	.	.	C	.	.	.	G	G	T	A	.	.	.	.	.	.	G	A	A	.	C	.
MZ389228 EchoE11 E11/Spain LCR484/2015	EchoE11	.	.	.	C	A	.	A	A	T	C	A	A	G	.	T	.	.	.	.	C	.	T	.	.	.	.	.	.	C	.	.	.	G	G	T	.	.	.	.	.	.	.	G	A	A	.	C	.
MK652137 EchoE11 USA/2018-23090	EchoE11	.	.	.	C	A	.	A	A	T	C	A	.	G	.	T	C	.	.	.	C	.	.	.	.	.	.	.	.	C	.	.	.	G	G	T	.	.	.	.	.	.	.	G	A	A	.	C	.
MZ491037 EchoE11 E11/Wuxi43/China/2019	EchoE11	.	.	.	C	A	.	A	A	T	C	A	.	G	.	T	.	.	.	.	C	.	.	.	.	.	.	.	.	C	.	.	.	G	G	T	.	.	.	.	.	.	.	G	A	A	.	C	.
MW883610 EchoE11 01/GZ/CHN/2019	EchoE11	T	.	.	C	A	.	A	A	T	C	A	.	G	.	T	.	.	.	.	C	.	.	.	.	.	.	.	.	C	.	.	.	G	G	C	.	.	.	.	.	.	.	G	A	A	.	C	.
MZ229642 EchoE11 Swab-3/HB.ES/CHN/2019	EchoE11	T	.	.	C	A	.	A	A	T	C	A	.	G	.	T	.	.	.	.	C	.	.	.	.	.	.	.	.	C	.	.	.	G	G	C	.	.	.	.	.	.	.	G	A	A	.	C	.
MZ229655 EchoE11 Swab-1/HB.XY/CHN/2019	EchoE11	T	.	.	C	A	.	A	A	T	C	A	.	G	.	T	.	.	.	.	C	.	.	.	.	.	.	.	.	C	.	.	.	G	G	T	.	.	.	.	.	.	.	G	A	A	.	C	.
MK815088 NL/18-111/FAE/2018	EchoE30	.	.	G	C	.	C	.	.	T	C	C	A	G	T	.	.	.	.	C	.	.	.	G	.	.	.	G	.	C	.	.	.	G	.	C	.	.	.	.	.	.	.	G	A	A	.	.	.
MK815083 NL/17-784/FAE/2017	EchoE30	.	.	G	C	.	C	.	.	T	C	C	A	G	T	.	.	.	.	C	.	.	.	G	.	.	.	G	.	C	.	.	.	G	.	C	.	.	.	.	.	.	.	G	A	A	.	.	.
MZ389231 EchoE30 E30/Spain LCR520/2018	EchoE30	.	.	G	C	.	.	.	.	T	C	C	A	G	T	.	.	.	.	C	.	.	.	G	.	.	.	G	.	C	.	.	.	G	.	C	.	.	.	.	.	.	.	G	A	A	.	.	.
MZ389230 EchoE30 E30/Spain LCR519/2018	EchoE30	.	.	G	C	.	.	.	.	T	C	C	A	G	T	.	.	.	.	C	.	.	.	G	.	.	.	.	.	C	.	.	.	G	.	C	.	.	.	.	.	.	.	G	A	A	.	.	.
OQ304503 PI007	EchoE30	T	.	G	C	.	.	.	.	T	C	.	A	G	T	.	.	.	.	C	.	.	.	G	.	.	.	G	.	C	.	.	.	G	.	C	.	T	G	.	.	.	.	G	A	A	.	.	.
MZ004679 PI009	EchoE30	T	.	G	C	.	.	.	.	T	C	.	A	G	T	.	.	.	.	C	.	.	.	G	.	.	.	G	.	C	.	.	.	G	.	C	.	T	.	.	.	.	.	G	A	A	.	.	.
MZ004680 PC084	EchoE30	T	.	G	C	.	.	.	.	T	C	.	A	G	T	.	.	.	.	C	.	.	.	G	.	.	.	G	.	C	.	.	.	G	.	C	.	T	.	.	.	.	.	G	A	A	.	.	.
MZ004681 PC085	EchoE30	T	.	G	C	.	.	.	.	T	C	.	A	G	T	.	.	.	.	C	.	.	.	G	.	.	.	G	.	C	.	.	.	G	.	C	.	T	.	.	.	.	.	G	A	A	.	.	.
AY556057 EV74 USA/CA75-10213		.	.	C	.	.	.	.	T	C	C	A	G	.	.	.	.	.	.	.	.	T	.	.	.	.	.	.	.	.	.	.	G	.	.	.	.	.	.	.	.	.	G	A	A	.	.	.	.
AY673831 CVB3 GA		.	.	.	.	.	A	.	T	C	C	A	G	T	.	.	A	.	.	.	.	.	G	.	G	.	G	.	C	.	.	.	G	.	.	.	.	.	.	.	T	.	G	A	A	.	.	.	.
KC238668 EchoE9 DM34		.	.	.	.	.	.	.	T	C	.	.	G	.	.	.	.	.	.	.	.	.	.	.	.	.	.	.	C	.	.	.	G	G	C	.	.	.	.	.	.	.	.	A	.	.	.	.	.
MK159694 EchoE7 Nigeria/AFP/2014		.	.	C	.	.	.	A	T	C	C	.	G	.	T	.	.	.	.	.	.	.	.	.	.	.	.	C	C	.	.	G	G	.	G	.	.	.	C	.	.	.	G	A	A	.	.	.	C
MZ396301 CVB3 FLU-NPWR-02871		.	.	.	.	.	.	.	T	C	C	A	G	.	.	C	.	.	.	.	.	.	.	.	.	A	.	.	.	.	.	.	G	.	G	.	.	.	.	.	T	A	G	T	A	.	.	.	.
[truncated: 62 more columns]

## Sheet: Info
Title
Format
DataType	Nucleotide
38
Number Sites	110
Identical	.
Missing	?
Indel	-
