# Supplementary material for: Diversity of Human Enterovirus Co-Circulations in Five Kindergartens in Bangkok between July 2019 and January 2020
Source: Viruses. 2023 Jun 20;15(6):1397. doi: 10.3390/v15061397 (PMC10301176; doi:10.3390/v15061397)
Supplement: Supplementary file 1 [file viruses-15-01397-s001.zip › Supplementary_Data_S4_5UTR_SNP_EVA71.xlsx]

## Sheet: Sequence Data
Domain: Data		Base position
																																									1	1	1	1	1	1	1	1	1
				1	1	2	2	2	2	2	3	3	3	4	4	4	4	5	5	5	6	6	6	7	7	7	7	7	8	8	8	8	8	9	9	9	9	9	9	9	0	0	0	0	0	0	1	1	1
		1	8	0	4	2	3	7	8	9	0	2	6	1	2	8	9	1	2	8	2	4	6	2	5	6	8	9	1	2	5	7	9	0	2	4	5	7	8	9	0	1	3	5	7	9	4	7	8
GU434678 EV71-Hubei-09-China--sub.A	A	T	A	C	T	G	A	T	G	C	A	A	T	G	G	A	C	T	C	C	G	T	A	T	A	G	A	A	C	T	T	A	G	C	A	T	G	A	G	T	T	G	A	A	T	T	C	A	G
KF501389 EV71/wuhan/3018/2010--sub.A	A	.	.	.	.	.	.	.	.	.	.	.	.	.	.	.	.	.	.	.	.	.	.	.	.	.	.	.	.	.	C	.	.	.	.	.	.	.	.	.	.	.	.	.	.	.	.	.	.
AB575911 10076--sub.B0	B0	.	.	.	.	.	.	C	T	.	.	G	.	.	.	G	.	.	T	.	.	.	.	.	.	.	.	.	.	C	.	G	A	.	.	G	.	.	.	C	.	.	.	G	.	.	.	.	.
AB575912 10857--sub.B0	B0	.	.	.	.	.	.	C	T	.	.	G	.	.	.	G	.	.	T	.	.	.	.	.	.	.	.	.	.	C	.	G	A	.	.	G	.	.	.	C	.	.	.	G	.	.	.	.	.
AB575913 11977--sub.B1	B1	.	.	.	.	.	.	C	T	.	.	G	.	.	.	G	T	.	T	T	.	.	.	.	.	.	.	G	.	C	.	G	A	.	.	G	.	.	.	C	.	.	.	G	.	.	.	.	A
AB575914 17000--sub.B1	B1	.	.	.	.	.	.	C	T	.	.	G	.	.	.	G	T	.	T	T	.	.	.	.	.	.	.	G	.	C	.	.	A	.	.	G	.	.	.	C	.	.	.	G	.	.	.	.	A
AB747373 Nagoya--sub.B1	B1	.	.	.	.	.	.	C	T	T	.	G	.	.	.	G	.	.	T	T	.	.	.	.	.	.	.	G	.	C	.	G	A	.	.	G	.	.	.	C	.	.	.	G	.	.	.	.	.
HQ189392 HUN/1978--sub.B1	B1	.	.	.	.	.	.	C	T	T	.	G	.	.	.	G	.	.	T	T	.	.	.	.	.	.	.	G	.	C	.	G	A	.	.	G	.	.	.	C	.	.	.	G	.	.	.	.	.
AB575923 20233--sub.B2	B2	C	.	T	.	.	.	C	T	T	.	G	.	.	.	.	.	.	T	T	.	.	.	.	.	.	.	G	.	C	.	.	A	.	.	G	.	.	.	C	.	.	.	G	.	.	.	.	.
U22522 MS/7423/87--sub.B2	B2	C	.	T	.	.	.	C	T	T	.	G	.	.	.	.	.	.	T	T	.	.	.	.	.	.	.	G	.	C	.	.	A	.	.	G	.	.	.	C	.	.	.	G	.	.	.	.	.
DQ341367 MY821-3-SAR-97--sub.B3	B3	.	.	T	.	.	.	C	T	.	.	G	.	.	.	G	.	.	.	T	.	.	.	.	.	.	.	.	.	.	.	G	A	.	.	.	.	.	.	C	.	.	G	.	.	.	.	G	.
AM396588 EV71/SAR/SHA63--sub.B3	B3	.	.	T	C	.	.	C	T	.	.	G	.	.	A	G	.	.	.	T	.	.	.	.	.	.	G	.	.	.	.	G	A	.	.	.	C	.	.	C	.	.	G	.	.	.	.	G	.
AJ586873 EV71/9/97/SHA89--sub.B4	B4	.	.	.	.	A	.	.	T	.	.	G	.	.	.	G	.	.	.	T	.	.	.	.	.	.	.	.	.	.	.	.	A	.	.	.	.	.	.	C	.	.	.	.	.	.	.	G	.
AF316321.2 5865/sin/000009--sub.B4	B4	.	G	.	.	.	.	.	T	.	.	G	.	.	.	G	.	C	.	T	.	.	.	.	.	.	.	.	.	.	.	G	A	.	.	.	.	.	.	C	.	.	.	.	.	.	.	G	.
MZ004686 CI013	B5	.	.	.	.	.	.	C	T	.	.	.	.	.	.	G	.	.	.	.	.	.	.	.	.	.	.	.	.	C	.	G	.	.	.	.	.	.	A	C	.	.	.	.	.	.	.	C	A
OQ304499 CI013	B5	.	.	.	.	.	.	C	T	.	.	.	.	.	.	G	.	.	.	.	.	.	.	.	.	.	.	.	.	C	.	G	.	.	.	.	.	.	A	C	.	.	.	.	.	.	.	C	A
OQ304500 CI013	B5	.	.	.	.	.	.	C	T	.	.	G	.	.	.	G	.	.	.	.	.	.	.	.	.	.	.	.	.	C	.	G	.	.	.	.	.	.	A	C	.	.	.	.	.	.	.	C	A
OQ304501 CI013	B5	.	.	.	.	.	.	C	T	.	.	.	.	.	.	G	.	.	.	.	.	.	.	.	.	.	.	.	.	C	.	G	.	.	.	.	.	.	A	C	.	.	.	.	.	.	.	C	A
DQ341363 S19841-SAR-03--sub.B5	B5	.	.	.	.	.	.	.	T	.	.	G	.	.	.	G	.	.	.	T	.	.	.	.	.	A	.	.	.	C	.	G	.	.	.	.	.	.	A	C	.	.	.	.	.	.	.	C	A
JN964686 EV71/Xiamen/2009--sub.B5	B5	.	.	.	.	.	.	.	T	.	.	.	.	.	.	G	.	.	.	T	.	.	.	.	.	.	.	.	.	C	.	G	.	.	.	.	.	.	A	C	.	.	.	.	.	.	.	C	A
KU647000 CQ2014-86--sub.B5	B5	.	.	.	.	.	.	.	A	.	.	.	.	.	.	G	.	.	T	T	.	.	.	.	.	.	.	.	.	C	.	G	A	.	.	.	.	.	A	C	.	A	.	.	.	.	.	C	A
MZ004689 PI007	B5	.	.	.	.	.	.	.	T	.	.	.	.	.	.	G	.	.	.	T	.	.	.	.	.	.	.	.	.	C	.	G	A	.	.	A	.	.	A	C	.	.	.	.	.	.	.	C	A
MZ004687 PI003	B5	.	.	.	.	.	.	.	T	.	.	.	.	.	.	G	.	.	.	T	.	.	.	.	.	.	.	.	.	C	.	G	.	.	.	.	.	.	A	.	.	.	.	.	.	.	.	C	A
MZ004693 UI001	B5	.	.	.	.	.	.	.	T	.	.	.	.	.	.	G	.	.	.	T	.	.	.	.	.	.	.	.	.	C	.	G	.	.	.	.	.	.	A	.	.	.	.	.	.	.	.	C	A
MZ004685 CI010	B5	.	.	.	.	.	.	.	T	.	.	.	.	.	.	G	.	.	.	T	.	.	.	.	.	.	.	.	.	C	.	.	.	.	.	.	.	.	A	C	.	.	.	.	.	.	.	C	A
OQ304497 CI010	B5	.	.	.	.	.	.	.	T	.	.	.	.	.	.	G	.	.	.	T	.	.	.	.	.	.	.	.	.	C	.	.	.	.	.	.	.	.	A	C	.	.	.	.	.	.	.	C	A
OQ304498 CI010	B5	.	.	.	.	.	.	.	T	.	.	.	.	.	.	G	.	.	.	T	.	.	.	.	.	.	.	.	.	C	.	.	.	.	.	.	.	.	A	C	.	.	.	.	.	.	.	C	A
DQ341361 1M-AUS-12-00--sub.C1	C1	.	.	T	.	.	G	C	T	T	.	G	C	A	.	.	.	.	T	.	.	C	.	.	.	.	.	G	T	.	.	C	A	.	.	G	A	C	.	A	G	.	.	.	C	.	.	G	.
DQ452074 804/NO/03--sub.C1	C1	.	.	T	.	.	G	C	T	T	.	G	C	A	.	.	.	.	T	.	.	C	.	.	.	.	.	G	T	.	.	C	A	.	.	G	A	C	.	A	G	.	.	.	C	.	.	G	.
KU641501 37507/TH/DE--sub.C1like	C1-like	.	.	T	.	.	.	C	T	T	.	G	.	.	.	.	.	.	T	.	.	.	.	.	.	.	.	.	T	.	.	.	A	.	.	C	.	.	.	C	.	.	.	G	.	.	.	.	.
KU641502 45849/BE/DE--sub.C1like	C1-like	.	.	T	.	.	.	C	T	T	.	G	.	.	.	.	.	.	T	.	.	.	.	.	.	.	.	.	T	.	.	.	A	.	G	C	.	.	.	C	.	.	.	G	.	.	.	.	.
MZ004682 BI019	C1-like	.	.	T	.	.	.	C	T	T	.	G	.	.	.	.	.	.	T	.	.	.	.	.	.	.	.	.	T	.	.	.	A	.	G	C	.	.	.	C	.	.	.	G	.	.	.	.	.
MZ004683 BI020	C1-like	.	.	T	.	.	.	C	T	T	.	G	.	.	.	.	.	.	T	.	.	.	.	.	.	.	.	.	T	.	.	.	A	.	G	C	.	.	.	C	.	.	.	G	.	.	.	.	.
MZ004684 BC187	C1-like	.	.	T	.	.	.	C	T	T	.	G	.	.	.	.	.	.	T	.	.	.	.	.	.	.	.	.	T	.	.	.	A	.	G	C	.	.	.	C	.	.	.	G	.	.	.	.	.
KX372324 SiICRC02/TH/2013--sub.C2	C2	.	.	.	.	.	G	C	T	.	G	G	C	.	.	.	.	.	T	.	.	C	.	.	.	.	.	G	.	.	.	C	A	.	.	G	A	C	.	A	G	.	.	.	.	.	.	.	.
MG214681 30-2/2015/BJ--sub.C2	C2	.	.	.	.	.	G	C	T	.	G	G	C	.	.	.	.	.	T	.	A	C	.	.	.	.	.	G	T	.	.	C	A	.	.	G	A	C	.	A	G	.	.	.	.	.	T	.	.
AF304457 Tainan/5746/98--sub.C2	C2	.	.	T	.	.	G	C	T	.	G	G	C	.	.	.	.	.	T	.	A	C	.	.	.	.	.	G	T	.	.	C	A	.	.	G	A	C	.	A	G	.	.	G	.	.	.	.	.
HM622391 2008-00643--sub.C2like	C2-like	.	G	T	.	.	.	C	T	T	.	G	.	.	.	.	.	C	T	.	.	.	.	.	.	.	.	.	.	.	.	.	A	.	.	G	A	.	.	.	.	.	.	G	.	.	.	.	.
JQ280307 3149--sub.C2like	C2-like	.	G	T	.	.	.	C	T	T	.	G	.	.	.	.	.	.	T	.	.	.	.	.	.	.	.	.	.	.	.	.	A	.	.	G	A	.	.	.	.	.	.	G	.	.	.	.	.
HM622392 2008-07776--sub.C2like	C2-like	.	G	T	.	.	.	C	T	T	.	G	.	.	.	.	.	C	T	.	.	.	.	.	.	.	.	.	.	.	.	.	A	.	.	G	A	.	.	.	.	.	.	G	.	.	.	.	.
DQ341356 03-KOR-00--sub.C3	C3	.	.	T	.	.	G	C	T	T	G	G	C	.	.	.	.	.	T	.	.	C	.	.	.	.	.	G	T	.	.	C	A	.	.	G	A	C	.	A	.	.	.	.	.	.	T	.	.
DQ341355 06-KOR-00--sub.C3	C3	.	.	T	.	.	G	C	T	T	G	G	C	.	.	.	.	.	T	.	.	C	.	.	.	.	.	G	T	.	.	C	A	.	.	G	A	C	.	A	.	.	.	.	.	.	T	.	.
KP289428 EV71/P63/2013/China--sub.C4	C4	.	.	T	.	.	.	C	T	.	G	G	.	.	.	.	.	.	T	.	.	.	.	.	G	A	.	.	.	.	.	.	A	.	.	G	A	.	.	.	.	.	G	.	A	C	T	.	.
HQ426649 2010FJLY008--sub.C4	C4	.	.	T	.	.	.	C	T	.	G	G	.	.	.	.	.	.	T	.	A	.	G	.	G	A	.	G	.	.	.	.	A	.	.	G	A	.	.	.	.	.	G	.	G	C	T	.	.
MZ004690 PC047	C4	.	.	T	.	.	.	C	T	.	G	G	.	.	.	.	.	.	T	T	.	.	G	.	G	A	.	.	.	C	.	.	A	.	.	G	A	.	.	.	.	.	G	.	A	C	T	.	.
GU459070 FY23-K12--sub.C4	C4	.	.	T	.	.	.	C	T	.	G	G	.	.	.	.	.	.	T	T	.	.	G	C	G	A	.	.	.	.	.	.	A	.	.	G	A	.	.	.	.	.	G	.	A	C	T	.	.
KY425527 CSF15/YN/CHN/2013--sub.C4	C4	.	.	T	.	.	.	C	T	.	G	G	.	.	.	.	.	.	T	T	.	.	G	.	G	A	.	.	.	.	.	.	A	.	.	G	A	.	.	.	.	.	G	.	A	C	T	.	.
MT708804 2019-EV-A71-R405--sub.C4	C4	.	.	T	.	.	.	C	T	.	G	G	.	.	.	.	.	.	T	.	.	C	.	.	G	A	.	.	.	C	.	.	A	.	.	G	A	.	.	.	.	.	G	.	A	C	T	.	.
MZ004688 PI005	C4	.	.	T	.	.	.	C	T	.	G	G	.	.	.	.	.	.	T	.	.	C	.	.	G	A	.	.	.	.	.	.	A	.	.	G	A	.	.	.	.	.	G	.	A	C	T	.	.
MZ004690 PC047	C4	.	.	T	.	.	.	C	T	.	G	G	.	.	.	.	.	.	T	T	.	.	G	.	G	A	.	.	.	C	.	.	A	.	.	G	A	.	.	.	.	.	G	.	A	C	T	.	.
MZ004691 PC054	C4	.	.	T	.	.	.	C	T	.	G	G	.	.	.	.	.	.	T	.	.	C	.	.	G	A	.	.	.	.	.	.	A	.	.	G	A	.	.	.	.	.	G	.	A	C	T	.	.
EU527983 2007-07364--sub.C5	C5	.	.	.	.	.	G	C	T	.	G	G	C	A	.	.	.	.	T	.	.	C	G	.	.	.	.	G	T	.	.	C	A	T	.	G	A	C	.	A	A	.	.	.	C	.	.	.	.
EF063152 E2005125-TW--sub.C5	C5	.	.	T	.	.	G	C	T	.	G	G	C	A	.	.	.	.	T	.	.	C	G	.	.	.	.	G	T	.	.	C	A	T	.	G	A	C	.	A	A	.	.	.	C	.	.	.	.
KF982854 DL71--sub.C6	C6	.	.	.	.	.	.	C	T	.	G	G	.	.	.	.	.	.	T	T	.	.	.	.	G	.	.	.	.	.	.	.	A	.	.	G	A	.	.	.	.	.	G	.	A	C	T	.	.
[truncated: 84 more columns]

## Sheet: Info
Title
Format
DataType	Nucleotide
53
Number Sites	132
Identical	.
Missing	?
Indel	-
