# Supplementary material for: Diversity of Human Enterovirus Co-Circulations in Five Kindergartens in Bangkok between July 2019 and January 2020
Source: Viruses. 2023 Jun 20;15(6):1397. doi: 10.3390/v15061397 (PMC10301176; doi:10.3390/v15061397)
Supplement: Supplementary file 1 [file viruses-15-01397-s001.zip › Supplementary_Data_S5_5UTR_SNP_CVAs.xlsx]

## Sheet: Sequence Data
Domain: Data		5'UTR Alignment Base Position
																																			1	1	1	1	1	1	1	1	1	1	1	1	1	1	1
						1	1	2	2	2	3	3	3	3	4	4	5	5	5	6	6	6	7	7	8	8	8	8	9	9	9	9	9	9	0	0	0	1	1	2	2	2	3	4	4	5	5	5	5
		1	2	8	9	0	1	2	3	9	0	3	6	7	0	1	1	2	8	2	5	6	5	6	1	2	7	9	2	3	4	5	8	9	3	5	7	4	8	3	4	8	6	1	9	5	6	7	8
KP289407.1 Coxsackievirus A10 isolate CV-A10/P911/2013/China	CVA10	A	C	A	C	T	G	G	A	C	A	T	T	C	A	A	T	T	T	G	A	A	A	G	C	T	G	A	A	C	T	G	A	C	G	A	T	C	G	T	C	C	T	T	T	C	T	T	A
KX595290.1 Coxsackievirus A10 isolate CVA10/Shenzhen10/CHN/2015	CVA10	C	.	.	.	.	.	.	.	.	.	.	.	.	.	G	.	.	.	.	.	.	.	.	T	.	.	.	.	.	.	.	.	.	.	.	.	.	.	.	.	.	.	.	.	.	.	.	.
MH111059.1 Coxsackievirus A10 isolate C125/CHW/AUS/2017	CVA10	.	.	.	.	.	.	.	.	.	.	.	.	.	.	.	.	.	.	.	.	.	.	.	.	.	.	.	.	.	.	.	.	.	.	.	.	.	.	.	.	.	.	.	.	.	.	.	.
MH111062.1 Coxsackievirus A10 isolate C142/CHW/AUS/2016	CVA10	.	.	.	.	.	.	.	.	.	.	.	.	.	.	.	.	.	.	.	.	.	.	.	.	.	.	.	.	.	.	.	.	.	.	.	.	.	.	.	.	.	.	.	.	.	.	.	.
KX768162.1 Coxsackievirus A10 isolate 2015-XMCDC-139-CA10	CVA10	.	.	.	.	.	.	.	.	.	.	.	.	.	.	.	.	.	.	.	.	.	.	.	.	.	.	R	.	.	.	.	.	.	.	.	.	.	.	.	.	.	.	.	.	.	.	.	.
MW929238.1 Coxsackievirus A10 isolate BS17-78	CVA10	.	.	.	.	.	.	.	.	.	.	.	.	.	.	.	.	.	.	.	.	.	.	.	.	.	.	.	.	.	.	.	.	.	.	.	.	.	.	.	.	.	.	.	.	.	.	.	.
MW929245.1 Coxsackievirus A10 isolate FX19-90	CVA10	.	.	.	.	.	.	.	.	.	.	.	.	.	.	.	.	.	.	.	.	.	.	.	.	.	.	.	.	.	.	.	.	.	.	.	.	.	.	.	.	.	.	.	.	.	.	.	.
MK965241.1 Coxsackievirus A10 isolate HEV793797	CVA10	.	.	.	.	.	.	.	.	.	.	.	.	.	.	.	.	.	.	.	.	.	.	.	.	.	.	.	.	.	.	.	.	.	.	.	.	.	.	.	.	.	.	.	.	.	.	.	.
KX768168.1 Coxsackievirus A10 isolate 2015-XMCDC-247-CA10	CVA10	.	.	.	.	.	.	.	.	.	.	.	.	.	.	.	.	.	.	.	.	.	.	.	.	.	.	.	.	.	.	.	.	.	.	.	.	.	.	.	.	.	.	.	.	.	.	.	.
MZ004662.1 PI006	CVA10	T	.	.	.	.	.	.	.	.	.	.	.	.	.	.	.	.	.	.	.	.	.	.	.	.	.	.	.	.	.	.	.	.	.	.	.	.	.	.	.	.	.	.	.	.	.	.	.
MT347977.1 Coxsackievirus A10 strain USA/2014-23299	CVA10	.	.	.	.	C	.	.	.	.	.	.	.	.	.	.	.	.	.	.	.	.	.	.	.	.	.	.	.	.	.	.	.	.	.	.	.	.	.	.	.	.	.	.	.	.	.	.	.
MK814854.1 Coxsackievirus A10 isolate HEV9667699	CVA10	.	.	.	.	C	.	.	.	.	.	.	.	.	.	.	.	.	.	.	.	.	.	.	.	.	.	.	.	.	.	.	.	.	.	.	.	.	.	.	.	.	.	.	.	.	.	.	.
MW929279.1 Coxsackievirus A10 isolate PT18-139	CVA10	.	.	.	.	.	.	.	.	.	.	.	.	.	.	.	.	.	.	.	.	.	.	.	.	.	.	.	.	.	.	.	.	.	.	.	.	.	.	.	.	.	.	.	.	.	.	.	.
MT950045.1 Coxsackievirus A10 strain A72/YN/CHN/2015	CVA10	.	.	.	.	.	.	.	.	.	.	.	.	.	.	G	.	.	.	.	.	.	.	.	.	.	A	.	.	.	.	.	.	.	.	.	.	.	.	.	.	.	.	.	.	.	.	.	.
MW929299.1 Coxsackievirus A10 isolate YP19-72	CVA10	C	.	.	.	.	.	.	.	.	.	.	.	.	.	G	.	.	.	.	.	.	.	.	.	.	.	G	.	.	.	.	.	.	.	.	.	.	.	.	.	.	.	.	.	.	.	.	.
KX768163.1 Coxsackievirus A10 isolate 2015-XMCDC-162-CA10	CVA10	.	.	.	.	.	.	.	.	.	.	.	.	.	.	.	.	.	.	.	.	.	.	.	.	.	.	.	.	.	.	.	.	.	.	.	.	.	.	.	.	.	.	.	.	.	.	.	.
KY271944.1 Coxsackievirus A10 strain USA/TN/2016-OB2038	CVA10	.	.	.	.	.	.	.	.	.	.	.	.	.	.	.	.	.	.	.	.	.	.	.	.	.	.	.	.	.	.	.	.	.	.	.	.	.	A	.	.	.	.	.	.	.	.	.	.
MW929293.1 Coxsackievirus A10 isolate SJ19-109	CVA10	.	.	.	.	.	.	.	.	.	.	.	.	.	.	.	.	.	C	.	.	.	.	.	.	.	.	.	.	.	.	.	.	.	.	.	.	.	.	.	.	.	.	.	.	.	.	.	.
LT617109.1 Coxsackievirus A16 CVA16 C CF193053 FRA 2012	CVA16	C	.	.	.	.	.	.	.	.	.	C	.	.	.	G	.	.	.	.	G	G	.	.	.	C	A	.	.	T	G	A	G	T	A	.	.	.	.	A	.	.	.	.	.	.	G	A	.
JQ746676.1 Human coxsackievirus A16 isolate PM-31131-05	CVA16	T	.	.	.	.	.	.	.	.	.	C	.	T	.	G	.	.	C	.	.	.	G	A	.	.	.	.	T	T	G	A	G	T	A	.	.	.	.	.	.	.	.	.	C	T	A	A	.
FJ198212.1 Human coxsackievirus A16 strain GZ08	CVA16	T	.	.	.	.	.	.	.	.	.	C	.	T	.	G	.	.	.	.	.	.	.	.	.	.	.	.	.	T	G	A	G	T	.	.	.	.	.	.	.	.	.	.	C	T	A	A	.
MK391071.1 Coxsackievirus A4 strain 14-41-JX-2014	CVA4	T	.	.	.	C	.	.	.	A	.	C	.	T	.	G	.	.	.	.	.	.	.	.	.	.	.	.	.	T	C	.	G	.	.	G	C	.	.	.	.	.	.	.	.	.	A	A	T
MG550920.1 Coxsackievirus A4 isolate AA	CVA4	T	.	.	.	C	.	.	.	A	.	C	.	T	.	G	.	.	.	.	.	.	.	.	.	.	.	G	.	T	C	.	G	.	.	G	C	.	.	.	.	.	.	.	.	.	A	A	T
MN964077.1 Coxsackievirus A4 isolate CV-A4/2016/HFMD/104	CVA4	T	.	.	.	C	.	.	.	A	.	C	.	T	.	G	.	.	.	.	.	.	.	.	.	.	.	.	.	T	C	.	G	.	.	G	C	.	.	.	.	.	.	.	.	.	A	A	T
MN964076.1 Coxsackievirus A4 isolate CV-A4/2016/HFMD/305	CVA4	T	.	.	.	C	.	.	.	A	.	C	.	T	.	G	.	.	.	.	.	.	.	.	.	.	.	.	.	T	C	.	G	.	.	G	C	.	.	.	.	.	.	.	.	.	A	A	T
MK391075.1 Coxsackievirus A4 strain 16-128-JX-2016	CVA4	T	.	.	.	C	.	.	.	A	.	C	.	T	.	G	.	.	.	.	.	.	.	.	.	.	.	.	G	T	C	.	G	.	.	G	C	.	.	.	.	.	.	.	.	.	A	A	T
MZ004667.1 PI002	CVA4	T	T	.	.	.	.	.	.	A	.	C	.	T	.	G	.	.	.	.	.	.	.	.	.	.	A	.	.	T	.	.	G	.	.	.	.	.	.	.	.	.	.	.	.	.	A	A	T
MH780731.1 Coxsackievirus A4 isolate HK436203/2012	CVA4	T	T	.	.	C	.	.	.	A	.	C	.	T	.	G	.	.	.	.	.	.	.	.	.	.	.	.	.	T	C	.	G	.	.	.	.	.	.	.	.	.	.	.	.	.	A	A	T
MZ004668.1 PC026	CVA4	T	.	.	.	C	.	.	.	A	.	C	.	T	.	G	.	.	.	.	.	.	.	.	.	.	A	.	.	T	C	.	G	.	.	.	C	.	.	.	.	.	.	.	.	.	A	A	T
MZ004663.1 BI011	CVA4	T	.	.	.	C	.	.	.	A	.	C	.	T	.	G	.	.	.	.	.	.	.	.	.	.	A	.	.	T	C	.	G	.	.	.	.	.	.	.	.	.	.	.	.	.	A	A	T
MZ004665.1 NI004	CVA4	T	.	.	.	C	.	.	.	A	.	C	.	T	.	G	.	.	.	.	.	.	.	.	.	.	A	.	.	T	C	.	G	.	.	.	.	.	.	.	.	.	.	.	.	.	A	A	T
OQ304502.1 NI004	CVA4	T	.	.	.	C	.	.	.	A	.	C	.	T	.	G	.	.	.	.	.	.	.	.	.	.	A	.	.	T	C	.	G	.	.	.	.	.	.	.	.	.	.	.	.	.	A	A	T
MZ004666.1 NC037	CVA4	T	.	.	.	C	.	.	.	A	.	C	.	T	.	G	.	.	.	.	.	.	.	.	.	.	A	.	.	T	C	.	G	.	.	.	.	.	.	.	.	.	.	.	.	.	A	A	T
OM417121.1 Coxsackievirus A4 isolate CVA4/SiICRC01/TH/2012	CVA4/16	T	.	.	.	.	.	A	G	.	.	C	C	T	G	.	.	.	C	.	.	.	.	.	.	.	A	.	.	T	G	A	G	T	A	.	.	.	.	.	.	.	.	.	.	.	A	A	.
MH111020.1 Coxsackievirus A4 isolate C019/CHW/AUS/2016	CVA4/16	T	.	.	.	.	.	A	G	.	.	C	C	T	.	.	.	.	C	.	.	.	.	.	.	.	A	.	.	T	G	A	G	T	A	.	.	T	.	.	.	.	.	.	.	.	A	A	.
AY421762.1 Human coxsackievirus A4 strain High Point	CVA4/16	T	T	.	.	.	.	A	.	.	.	C	.	T	.	G	.	.	C	.	.	.	.	.	.	C	A	.	.	T	G	A	G	T	.	.	.	.	.	.	.	.	.	.	.	T	A	A	.
MH111026.1 Coxsackievirus A4 isolate C080/CHW/AUS/2016	CVA4/16	T	.	G	.	C	C	.	.	T	.	C	.	T	.	G	C	.	C	A	.	.	.	.	.	C	.	.	.	T	G	A	G	T	A	G	.	T	.	.	.	.	.	.	.	.	A	A	.
MZ004669.1 PC043	CVA4/16	T	.	G	.	C	A	.	.	T	.	C	.	T	.	G	C	.	C	.	.	.	.	.	.	C	.	.	.	T	G	A	G	T	A	G	.	T	.	.	.	.	.	C	.	.	A	A	.
MZ004672.1 PC081	CVA4/16	T	.	G	.	C	A	.	.	T	.	C	.	T	.	G	C	.	C	.	.	.	.	.	.	C	.	.	.	T	G	A	G	T	A	G	.	T	.	.	.	.	.	C	.	.	A	A	.
MH111022.1 Coxsackievirus A4 isolate C040/CHW/AUS/2016	CVA4/16	T	.	G	.	C	A	.	.	T	.	C	.	T	.	G	C	.	C	.	.	.	.	.	.	C	.	.	.	T	G	A	G	T	A	G	.	T	.	.	.	.	C	.	.	.	A	A	.
MH111024.1 Coxsackievirus A4 isolate C074/CHW/AUS/2016	CVA4/16	T	.	G	.	C	A	.	.	T	.	C	.	T	.	G	C	.	C	.	.	.	.	.	.	C	.	.	.	T	G	.	G	T	A	G	.	T	.	.	.	.	.	.	.	.	A	A	.
MZ004664.1 CI015	CVA4/16	T	.	G	.	C	A	.	.	T	.	C	.	T	.	G	C	.	C	A	.	.	.	.	.	C	.	.	.	T	G	A	G	T	A	G	.	T	.	.	.	.	.	.	.	.	A	A	.
MZ004670.1 PC063	CVA4/16	T	T	G	.	C	A	.	.	T	.	C	.	T	.	G	C	.	C	.	.	.	.	.	.	C	.	.	.	T	G	A	G	T	A	G	.	T	.	.	.	.	.	.	.	.	A	A	.
MZ004671.1 PC064	CVA4/16	T	.	G	.	C	A	.	.	T	.	C	.	T	.	G	C	.	C	.	.	.	.	.	.	C	.	.	.	T	G	A	G	T	A	G	.	T	.	.	.	.	.	.	.	.	A	A	.
KX212518.1 Coxsackievirus A6 isolate TH/CU1260/F/2014	CVA6	T	.	.	.	C	.	.	.	A	G	C	.	T	.	G	.	C	C	.	.	.	.	.	T	.	.	.	.	T	.	.	G	.	A	.	.	.	.	C	.	A	.	.	.	.	A	.	T
MT814585.1 Coxsackievirus A6 strain CVA6 -3150541531-FRA-2015	CVA6	T	.	.	T	C	.	.	.	A	G	C	.	.	.	G	.	C	C	.	.	.	.	.	T	.	.	.	.	T	.	.	G	.	A	.	.	.	.	C	.	A	.	.	.	.	A	C	T
KY126090.1 Coxsackievirus A6 isolate DY005R/Shandong/China/2015	CVA6	T	.	.	T	C	.	.	.	A	G	C	.	T	.	G	.	C	C	.	.	.	.	.	T	.	.	.	.	T	.	.	G	.	A	.	.	.	.	C	.	A	.	.	.	.	A	C	T
MN845773.1 Coxsackievirus A6 isolate A46/YN/CHN/2014	CVA6	T	.	.	T	.	.	.	.	A	G	C	.	T	.	G	.	C	C	.	.	.	.	.	T	.	.	.	.	T	.	.	G	.	.	.	.	.	.	C	.	A	.	.	.	.	A	C	T
MF285635.1 Coxsackievirus A6 isolate CVA6/S1972/BJ/CHN/2013	CVA6	T	.	.	T	.	.	.	.	A	G	C	.	T	.	G	.	C	C	.	.	.	.	.	T	.	.	.	.	T	.	.	G	.	.	.	.	.	.	C	.	A	.	.	.	.	A	C	T
MN845822.1 Coxsackievirus A6 isolate 89/GD/CHN/2017	CVA6	T	.	.	T	.	.	.	.	A	G	C	.	T	.	G	.	C	C	.	.	.	.	.	T	.	.	.	.	T	.	.	G	.	.	.	.	.	.	C	T	A	.	.	.	.	A	C	T
MF285659.1 Coxsackievirus A6 isolate CVA6/S3101/BJ/CHN/2015	CVA6	T	.	.	T	.	.	.	.	A	G	C	.	T	.	G	.	C	C	.	.	.	.	.	T	.	.	.	.	T	.	.	G	.	.	.	.	.	.	C	.	A	.	.	.	.	A	C	T
MT814615.1 Coxsackievirus A6 strain CVA6 -180051074902-FRA-2018	CVA6	T	.	.	T	C	.	.	.	A	G	C	.	T	.	G	.	C	C	.	.	.	.	.	T	.	.	.	.	T	.	A	G	.	.	.	.	.	.	C	.	A	.	.	.	.	A	C	T
MT814614.1 Coxsackievirus A6 strain CVA6 -170064696902-FRA-2017	CVA6	T	.	.	T	C	.	.	.	A	G	C	.	T	.	G	.	C	C	.	.	.	.	.	T	.	.	.	.	T	.	.	G	.	.	.	.	.	.	C	.	A	.	.	.	.	A	C	T
MZ004673.1 UI014	CVA6	T	.	.	T	C	.	.	.	A	.	C	.	T	.	G	.	C	C	.	.	.	.	.	T	.	.	.	G	T	.	.	G	.	A	.	.	.	.	C	.	A	.	.	.	.	A	C	T
OQ304504.1 UI014	CVA6	T	.	.	T	C	.	.	.	A	.	C	.	T	.	G	.	C	C	.	.	.	.	.	T	.	.	.	G	T	.	.	G	.	A	.	.	.	.	C	.	A	.	.	.	.	A	C	T
OQ304505.1 UI014	CVA6	T	.	.	T	C	.	.	.	A	.	C	.	T	.	G	.	C	C	.	.	.	.	.	T	.	.	.	G	T	.	.	G	.	A	.	.	.	.	C	.	A	.	.	.	.	A	C	T
MZ004676.1 UC164	CVA6	T	.	.	T	C	.	.	.	A	.	C	.	T	.	G	.	C	C	.	.	.	.	.	T	.	.	.	G	T	.	.	G	.	A	.	.	.	.	C	.	A	.	.	.	.	A	C	T
MZ004674.1 UI016	CVA6	T	.	.	T	C	.	.	.	A	.	C	.	T	.	G	.	C	C	.	.	.	.	.	T	.	.	.	G	T	.	.	G	.	A	.	.	.	.	C	.	A	.	.	.	.	A	C	T
MZ004675.1 UI017	CVA6	T	.	.	T	C	.	.	.	A	.	C	.	T	.	G	.	C	C	.	.	.	.	.	T	.	.	.	G	T	.	.	G	.	A	.	.	.	.	C	.	A	.	.	.	.	A	C	T
KX212490.1 Coxsackievirus A6 isolate TH/CU262/A/2012	CVA6	T	.	.	T	C	.	.	.	A	G	C	.	T	.	G	.	C	C	.	.	.	.	.	T	.	.	.	.	T	.	.	G	.	.	.	C	.	.	C	.	A	.	.	.	.	A	C	T
MH111049.1 Coxsackievirus A6 isolate C109/CHW/AUS/2016	CVA6	T	.	.	T	C	.	.	.	A	G	C	.	T	.	G	.	C	C	.	.	.	.	.	T	.	.	.	.	T	.	.	G	.	.	.	.	.	.	C	.	A	.	.	.	.	A	C	T
[truncated: 49 more columns]

## Sheet: Info
Title	CVAs_5UTR_JT2.0
Format
DataType	Nucleotide
62
Number Sites	97
Identical	.
Missing	?
Indel	-
