# Supplementary material for: Diversity of Human Enterovirus Co-Circulations in Five Kindergartens in Bangkok between July 2019 and January 2020
Source: Viruses. 2023 Jun 20;15(6):1397. doi: 10.3390/v15061397 (PMC10301176; doi:10.3390/v15061397)
Supplement: Supplementary file 1 [file viruses-15-01397-s001.zip › Supplementary_Data_S6_WGS_statistics.xlsx]

## Sheet: Sheet1
Oldname	Sample	Sample type	Sequencing method	Mapped reads	Genome coverage > 15X depth (percent)	Mean depth	Mean read length	SRA accession No.
PC085S1V1	Visit 1 case contact No. 85	Culture	SISPA	60780	99.6208	3524.48	464	SRR24658899
			Direct cDNA	63	63.3532	16.1348	1776	SRR24658898
PI007S1V1	Visit 1 index case No. 7	Culture	SISPA	48027	99.5828	3067.63	500	SRR24658897
			Direct cDNA	83	65.1144	27.87	2417	SRR24658896
PI007S1V4	Visit 4 index case No. 7	Culture	SISPA	45423	99.675	2832	499	SRR24658895
			Direct cDNA	219	99.9458	53.26	1993	SRR24658894
PI003S1V1	Visit 1 index case No. 3	Direct from clinical	SISPA	291	52.8937	20.8265	489	SRR24658893
		Culture		9178	98.5868	675.43	485	SRR24658892
